# Supplementary material for: The incidence, characteristics, impact and risk factors of post-COVID chronic pain in Thailand: A single-center cross-sectional study
Source: PLoS One. 2024 Jan 12;19(1):e0296700. doi: 10.1371/journal.pone.0296700 (PMC10786369; doi:10.1371/journal.pone.0296700)
Supplement: S1 Appendix — (XLSX) [file pone.0296700.s003.xlsx]

## Sheet: Final excel post-COVID pain
ID	No	Sex	Age	Weight	Height	Thai_race	Race	Maritalstatus	Education	Underlying D	defineUD	Mentalhealth	Definementalhealth	Severity	Typeofoxygen	Admission	Length of stay	Vaccinebeforeinfection	Numberofvaccinebeforeinfection	Vac_Dose1_band	Historyofchronicpain	defineICD11	Durationinfectgttel	Fatigue	Anosmia	Pain	IfyesforpainisitanewpainpersistedafterCOVID	IfNooldchronicpainisitworsenafterCOVID	EQ_mobility	EQ_selfcare	EQ_activity	EQ_pain	EQ_anxious	EQ_VAS	Profile	Utility	Group	pain location	PS_max	PS_min	PS_average	PS_now	Current medication	ใน24ชั่วโมงที่ผ่านมาวิ	BPI_1_act	BPI_2_mood	BPI_3_mobi	BPI_4_work	BPI_5_relation
2	80002	2	32	94	168	1		3	1	1	Obesity	0	-	1	3	1	15	0	0	2	0	-	130	1	0	0	0	0	1	1	1	1	1	90	11111	1	1		#NULL!	#NULL!	#NULL!	#NULL!		#NULL!	#NULL!	#NULL!	#NULL!	#NULL!	#NULL!
3	80003	2	57	79	155	1		2	1	1	HT, DM	0	-	2	1	1	8	0	0	2	1	MG30.31 OA knee	133	0	0	1	0	1	3	1	1	2	1	70	31121	0.857	3	20,23	7	5	5	5	Paracetamol	9	0	0	3	0	0
5	80005	1	41	65	180	1		3	1	1	old pulmonary TB, SLE, HT	0	-	3	0	1	10	0	0	0	0	-	149	1	0	0	0	0	1	1	1	1	1	90	11111	1	1		#NULL!	#NULL!	#NULL!	#NULL!		#NULL!	#NULL!	#NULL!	#NULL!	#NULL!	#NULL!
6	80006	2	50	59	164	1		1	1	1	DM, meningioma s/p Sx.	0	-	3	0	1	4	0	0	4	0	-	148	0	0	0	0	0	1	1	1	1	1	100	11111	1	1		#NULL!	#NULL!	#NULL!	#NULL!		#NULL!	#NULL!	#NULL!	#NULL!	#NULL!	#NULL!
7	80007	2	45	120	160	1		1	1	1	HT, morbid obesity	0	-	1	4	1	13	0	0	0	1	MG30.30	148	1	0	1	0	0	1	1	2	2	1	80	11221	0.8853	4	19,20,22,23	5	2	3	2	Tramadol, analgesic cream	5	5	1	8	0	0
11	80011	1	72	61	165	1		1	1	0	-	0	-	2	1	1	9	1	1	2	0	-	148	0	0	0	0	0	1	1	1	1	1	80	11111	1	1		#NULL!	#NULL!	#NULL!	#NULL!		#NULL!	#NULL!	#NULL!	#NULL!	#NULL!	#NULL!
12	80012	2	75	106	156	1		3	1	1	HT, DM, CKD, gout, morbid obesity	0	-	1	3	1	11	1	1	2	0	-	149	0	0	0	0	0	1	1	1	1	1	80	11111	1	1		#NULL!	#NULL!	#NULL!	#NULL!		#NULL!	#NULL!	#NULL!	#NULL!	#NULL!	#NULL!
14	80014	2	78	70	160	1		1	1	1	HT, CA endometrium s/p TAH c BSO	0	-	3	0	1	18	0	0	2	0	-	147	1	0	0	0	0	2	1	2	1	1	90	21211	0.8756	1		#NULL!	#NULL!	#NULL!	#NULL!		#NULL!	#NULL!	#NULL!	#NULL!	#NULL!	#NULL!
16	80016	2	77	50	156	0		2	1	1	DM	0	-	3	0	1	6	0	0	2	1	MG30.51 DPN	147	1	0	1	0	0	3	1	1	3	1	70	31131	0.8469	4	8,9,10,11,12,13	8	0	5	0	analgesic cream	8	6	8	8	0	8
17	80017	2	89	43	148	1		2	1	1	anemia, osteoporosis	0	-	2	1	1	13	0	0	2	1	MG30.31 OVCF T11-T12	148	1	0	1	0	1	2	2	2	1	1	80	22211	0.8175	3	7,16	2	0	1	0	analgesic cream	10	0	0	0	0	0
19	80019	2	70	53	152	1		1	1	1	DM, HT, DLP, bilat. ilio-femoral art occlusion	0	-	3	0	1	14	0	0	0	1	MG30.41 Ischemic pain	147	0	0	1	0	0	2	1	2	1	1	80	21211	0.8756	4	20	4	3	3	3	Gabapentin, amitriptyline, paracetamol, analgesic cream	10	2	2	5	0	0
20	80020	2	64	56	154	1		1	2	0	-	0	-	3	0	1	5	1	1	2	0	-	149	0	0	0	0	0	1	1	1	1	1	90	11111	1	1		#NULL!	#NULL!	#NULL!	#NULL!		#NULL!	#NULL!	#NULL!	#NULL!	#NULL!	#NULL!
21	80021	2	34	58	150	0	Laos	1	1	0	-	0	-	3	0	1	7	0	0	0	0	-	148	0	0	0	0	0	1	1	1	1	1	100	11111	1	1		#NULL!	#NULL!	#NULL!	#NULL!		#NULL!	#NULL!	#NULL!	#NULL!	#NULL!	#NULL!
22	80022	2	28	63.6	158	1		1	1	0	-	0	-	3	0	1	7	0	0	0	0	-	151	0	0	0	0	0	1	1	1	1	1	100	11111	1	1		#NULL!	#NULL!	#NULL!	#NULL!		#NULL!	#NULL!	#NULL!	#NULL!	#NULL!	#NULL!
23	80023	1	73	105	159	1		1	2	1	DM, HT, morbid obesity	0	-	1	4	1	20	1	1	2	1	MG30.31	148	1	0	1	0	0	3	2	3	3	3	70	32333	0.6219	4	19,20,22,23	3	0	2	2	Rest, analgesic balm	8	6	6	7	7	0
24	80024	2	64	105	170	1		1	1	1	DM, HT, DLP, morbid obesity, CA breast s/p Sx, retroperitoneal sarcoma s/p Sx	0	-	1	4	1	12	1	1	2	1	MG30.31 OA hip, MG30.51	151	0	1	1	0	0	4	1	3	4	3	50	41343	0.4152	4	16,21,22,24	5	0	5	3	Gabapentin	8	8	0	8	10	0
26	80026	1	63	79	172	1		1	1	1	DM, HT, DLP, CA rectosigmoid s/p LAR, lung metastasis s/p metastatectomy	0	-	1	3	1	14	1	1	2	0	-	152	0	0	1	1	0	1	1	1	1	1	90	11111	1	2	8,9,10,20,21	2	0	1	1	Paracetamol	8	0	0	0	0	0
27	80027	2	67	86	160	1		3	1	1	DM, HT, RA, OSA	0	-	2	1	1	11	0	0	0	0	-	148	0	0	0	0	0	3	1	1	3	1	50	31131	0.8469	1		#NULL!	#NULL!	#NULL!	#NULL!		#NULL!	#NULL!	#NULL!	#NULL!	#NULL!	#NULL!
28	80028	2	52	68	147	1		3	1	1	gout	0	-	2	2	1	15	0	0	1	1	MG30.30	151	1	0	1	0	0	1	1	1	2	1	70	11121	0.9436	4	16,19,20,22,23	5	1	3	3	paracetamol, allopurinol	10	3	0	3	3	0
29	80029	2	60	54	155	1		2	1	1	DM, CA cervix s/p Sx	1	Depressed mood	1	3	1	10	0	0	0	1	MG30.51	147	0	0	1	0	0	1	1	1	1	1	80	11111	1	4	10,13,21,24	10	5	8	5	Rest	3	9	10	10	10	9
31	80031	1	64	94	174	1		1	2	1	OSA, HT, DLP, BPH, COPD	0	-	2	1	1	13	1	1	2	1	MG30.31 OA knee	151	1	0	1	0	1	3	1	3	3	1	70	31331	0.7757	3	20,23	8	4	4	4	Viatril-S, celecoxib, analgesic cream, norgesic	9	4	8	7	3	0
32	80032	1	49	68	158	1		3	1	0	-	0	-	2	1	1	11	0	0	5	0	-	148	0	0	0	0	0	1	1	1	1	1	90	11111	1	1		#NULL!	#NULL!	#NULL!	#NULL!		#NULL!	#NULL!	#NULL!	#NULL!	#NULL!	#NULL!
37	80037	2	41	73	152	1		1	2	0	-	0	-	3	0	1	7	0	0	2	0	-	147	1	0	0	0	0	1	1	1	4	2	70	11142	0.735	1		#NULL!	#NULL!	#NULL!	#NULL!		#NULL!	#NULL!	#NULL!	#NULL!	#NULL!	#NULL!
38	80038	2	34	71	163	1		1	2	0	-	0	-	3	0	1	6	0	0	2	0	-	147	0	0	0	0	0	1	1	1	1	1	100	11111	1	1		#NULL!	#NULL!	#NULL!	#NULL!		#NULL!	#NULL!	#NULL!	#NULL!	#NULL!	#NULL!
44	80044	1	75	54	155	1		1	1	1	DM, DLP	0	-	3	0	1	6	1	1	2	0	-	147	1	0	0	0	0	1	2	1	1	1	80	12111	0.9419	1		#NULL!	#NULL!	#NULL!	#NULL!		#NULL!	#NULL!	#NULL!	#NULL!	#NULL!	#NULL!
45	80045	2	39	101	165	1		1	1	1	HT	0	-	2	1	1	10	0	0	4	1	MG30.30	149	0	0	1	0	1	2	1	1	2	1	90	21121	0.8775	3	19,20,22,23	6	3	6	3	celebrex	8	0	3	8	7	0
48	80048	2	25	83	173	1		1	1	0	-	0	-	3	0	1	9	0	0	4	0	-	147	0	1	0	0	0	1	1	1	1	1	90	11111	1	1		#NULL!	#NULL!	#NULL!	#NULL!		#NULL!	#NULL!	#NULL!	#NULL!	#NULL!	#NULL!
49	80049	2	84	52	150	1		1	1	1	DLP, GERD	0	-	3	0	1	8	1	1	2	0	-	147	0	0	0	0	0	2	1	1	1	1	90	21111	0.9339	1		#NULL!	#NULL!	#NULL!	#NULL!		#NULL!	#NULL!	#NULL!	#NULL!	#NULL!	#NULL!
50	80050	2	73	71	155	1		1	1	1	DLP	0	-	3	0	1	5	1	1	2	0	-	147	1	0	0	0	0	2	1	1	1	2	80	21112	0.8758	1		#NULL!	#NULL!	#NULL!	#NULL!		#NULL!	#NULL!	#NULL!	#NULL!	#NULL!	#NULL!
51	80051	2	22	96	150	1		1	2	1	obesity	0	-	3	0	1	12	0	0	0	0	-	147	0	0	0	0	0	1	1	1	1	1	90	11111	1	1		#NULL!	#NULL!	#NULL!	#NULL!		#NULL!	#NULL!	#NULL!	#NULL!	#NULL!	#NULL!
52	80052	1	67	80	170	1		1	2	1	DM, HT	0	-	1	3	1	11	1	1	2	0	-	145	0	0	0	0	0	2	1	1	1	1	80	21111	0.9339	1		#NULL!	#NULL!	#NULL!	#NULL!		#NULL!	#NULL!	#NULL!	#NULL!	#NULL!	#NULL!
53	80053	1	70	68	165	1		2	1	1	HT, chronic HBV infection	0	-	3	0	1	10	1	2	2	1	MG30.31	146	1	0	1	0	0	1	1	1	1	1	90	11111	1	4	19,20,21	1	0	1	0	analgesic cream	10	0	0	0	0	0
54	80054	1	79	84	177	1		1	1	1	HT,DLP	0	-	1	3	1	10	1	1	2	0	-	146	0	0	0	0	0	1	1	1	1	1	80	11111	1	1		#NULL!	#NULL!	#NULL!	#NULL!		#NULL!	#NULL!	#NULL!	#NULL!	#NULL!	#NULL!
55	80055	2	66	85	155	1		2	1	1	DM, HT, DLP, old CVA	0	-	1	3	1	10	1	1	2	1	MG30.31, MG30.51 OA knee, L-spondylosis, spinal stenosis L2-L3	145	1	0	1	1	0	2	1	2	3	1	60	21231	0.8091	2	8,9,11,12,16,19,20,22,23	5	3	3	3	norgesic, gabapentin	8	7	8	7	7	8
56	80056	1	74	60	165	1		1	2	1	DM, HT, DLP, CKD	0	-	3	0	1	5	1	1	2	0	-	145	0	0	0	0	0	1	1	1	1	1	90	11111	1	1		#NULL!	#NULL!	#NULL!	#NULL!		#NULL!	#NULL!	#NULL!	#NULL!	#NULL!	#NULL!
57	80057	2	74	51	155	1		1	1	1	DM, DLP, ESRD	0	-	3	0	1	12	1	1	2	1	MG30.31	153	1	0	1	0	0	5	5	5	3	1	40	55531	0.0641	4	19,22	6	3	3	3	Paracetamol	10	8	5	8	10	3
61	80061	2	38	63	151	1		1	2	1	Psoriasis	0	-	1	4	1	15	0	0	0	0	-	156	1	0	0	0	0	1	1	1	2	1	50	11121	0.9436	1		#NULL!	#NULL!	#NULL!	#NULL!		#NULL!	#NULL!	#NULL!	#NULL!	#NULL!	#NULL!
64	80064	1	62	83	159	1		1	1	1	DM, HT, DLP	0	-	1	3	1	13	1	1	2	0	-	152	0	0	0	0	0	1	1	1	1	1	100	11111	1	1		#NULL!	#NULL!	#NULL!	#NULL!		#NULL!	#NULL!	#NULL!	#NULL!	#NULL!	#NULL!
65	80065	1	83	60	162	1		1	1	1	DM, HT, CKD, old CVA	0	-	3	0	1	11	0	0	0	1	MG30.30	152	0	0	1	0	0	3	1	1	2	1	80	31121	0.857	4	20,23	5	0	0	0	Rest	10	0	0	0	0	0
68	80068	2	62	72	154	1		1	1	1	HT, DLP, MM	1	MDD	3	0	1	6	0	0	0	1	MG30.31 Spinal stenosis, MG30.51	153	1	0	1	0	0	3	1	1	4	1	80	31141	0.7066	4	16,19,20,22,23	8	1	4	1	Paracetamol, analgesic cream	9	10	6	6	8	1
70	80070	2	79	57	160	1		2	1	1	DM, HT, DLP	0	-	2	1	1	8	0	0	0	1	MG30.31, MG30.51	152	0	0	1	0	0	2	1	1	2	1	80	21121	0.8775	4	19,20,21,22,23,24	5	0	3	4	Analgesic balm	9	3	0	7	0	0
78	80078	1	95	60	167	1		2	1	1	Dementia, DLP, old CVA, IFG, CKD	0	-	3	0	1	11	0	0	0	0	-	161	0	0	0	0	0	4	5	1	2	2	30	45122	0.4246	1		#NULL!	#NULL!	#NULL!	#NULL!		#NULL!	#NULL!	#NULL!	#NULL!	#NULL!	#NULL!
80	80080	2	53	65	165	1		2	1	1	DM	0	-	1	3	1	9	1	1	2	0	-	154	0	0	0	0	0	1	1	1	1	1	70	11111	1	1		#NULL!	#NULL!	#NULL!	#NULL!		#NULL!	#NULL!	#NULL!	#NULL!	#NULL!	#NULL!
84	80084	2	72	48	160	1		1	1	1	DM, HT, RA	0	-	3	0	1	8	0	0	0	0	-	154	0	0	0	0	0	3	1	1	1	1	100	31111	0.9134	1		#NULL!	#NULL!	#NULL!	#NULL!		#NULL!	#NULL!	#NULL!	#NULL!	#NULL!	#NULL!
85	80085	2	43	134	165	1		1	2	1	HT, DLP, morbid obesity	0	-	1	3	1	8	0	0	0	0	-	154	0	1	1	1	0	3	1	1	2	2	90	31122	0.799	2	16,17,19,20,21,22,23,24	4	1	3	2	Paracetamol	10	0	2	5	0	0
89	80089	2	62	72	148	1		1	1	1	DLP, gout, fatty liver	0	-	1	3	1	9	1	1	2	0	-	154	0	0	0	0	0	1	1	1	1	1	80	11111	1	1		#NULL!	#NULL!	#NULL!	#NULL!		#NULL!	#NULL!	#NULL!	#NULL!	#NULL!	#NULL!
90	80090	1	78	54	160	1		2	1	1	HT, DLP, AF, TVD	0	-	3	0	1	8	1	1	2	0	-	154	0	0	0	0	0	1	1	1	1	1	90	11111	1	1		#NULL!	#NULL!	#NULL!	#NULL!		#NULL!	#NULL!	#NULL!	#NULL!	#NULL!	#NULL!
91	80091	1	84	65	165	1		2	1	1	HT	0	-	3	0	1	6	1	1	2	1	MG30.31, MG30.51	154	0	0	1	0	0	2	1	1	3	1	80	21131	0.8674	4	19,20,21,22,23,24	3	2	2	2	Gabapentin	9	0	0	2	0	0
92	80092	1	70	72	173	1		1	2	1	Hypothyroid	0	-	1	3	1	20	1	1	2	1	MG30.51	154	1	0	1	0	0	4	4	3	2	2	50	44322	0.4108	4	19,20,22,23	9	6	8	8	Gabapentin, myonal, arcoxia	2	6	6	5	3	0
93	80093	2	49	68	150	1		1	1	1	DM, HT, DLP, ESRD	0	-	3	0	1	5	1	1	2	0	-	154	0	0	0	0	0	1	1	1	1	1	100	11111	1	1		#NULL!	#NULL!	#NULL!	#NULL!		#NULL!	#NULL!	#NULL!	#NULL!	#NULL!	#NULL!
94	80094	2	61	66	150	1		3	1	1	DM, HT, DLP	0	-	2	1	1	4	1	1	2	0	-	155	0	0	0	0	0	2	1	1	1	1	80	21111	0.9339	1		#NULL!	#NULL!	#NULL!	#NULL!		#NULL!	#NULL!	#NULL!	#NULL!	#NULL!	#NULL!
96	80096	1	54	70	172	1		1	1	1	Leukemia	0	-	1	3	1	7	0	0	2	0	-	152	0	0	0	0	0	1	1	1	1	1	90	11111	1	1		#NULL!	#NULL!	#NULL!	#NULL!		#NULL!	#NULL!	#NULL!	#NULL!	#NULL!	#NULL!
99	80099	1	47	55	165	1		3	1	1	DM, HT, ESRD	0	-	3	0	1	13	1	1	2	0	-	154	0	0	0	0	0	2	2	4	2	1	50	22421	0.6659	1		#NULL!	#NULL!	#NULL!	#NULL!		#NULL!	#NULL!	#NULL!	#NULL!	#NULL!	#NULL!
101	80101	1	83	85	160	1		2	1	1	DM, HT, DLP, CAD, ESRD	0	-	2	1	1	10	1	1	2	0	-	152	0	0	0	0	0	4	2	2	2	4	80	42224	0.3835	1		#NULL!	#NULL!	#NULL!	#NULL!		#NULL!	#NULL!	#NULL!	#NULL!	#NULL!	#NULL!
104	80104	1	79	51	160	1		3	1	1	HT, hearing loss, senile cataract	0	-	3	0	1	2	1	1	2	0	-	152	0	0	0	0	0	1	1	1	1	1	80	11111	1	1		#NULL!	#NULL!	#NULL!	#NULL!		#NULL!	#NULL!	#NULL!	#NULL!	#NULL!	#NULL!
106	80106	2	78	53	150	1		2	1	1	DM, HT, DLP, ESRD, HBV cirrhosis, SVC stenosis	0	-	3	0	1	14	1	2	2	1	MG30.31 OVCF T12, OA knee	152	1	0	1	0	0	2	1	1	3	1	60	21131	0.8674	4	7,16,19,22	8	0	6	6	Tramadol	10	1	8	7	10	0
107	80107	2	18	55	165	1		3	1	1	Syphilis	0	-	3	0	1	2	0	0	0	0	-	152	0	0	0	0	0	1	1	1	1	1	100	11111	1	1		#NULL!	#NULL!	#NULL!	#NULL!		#NULL!	#NULL!	#NULL!	#NULL!	#NULL!	#NULL!
108	80108	2	39	66	155	0		1	1	0	-	0	-	3	0	1	2	0	0	0	0	-	152	0	0	0	0	0	1	1	1	1	1	100	11111	1	1		#NULL!	#NULL!	#NULL!	#NULL!		#NULL!	#NULL!	#NULL!	#NULL!	#NULL!	#NULL!
109	80109	1	73	65	165	1		1	1	1	DM, HT, DLP, CAD	0	-	1	3	1	14	0	0	0	0	-	151	0	0	0	0	0	1	1	1	1	1	80	11111	1	1		#NULL!	#NULL!	#NULL!	#NULL!		#NULL!	#NULL!	#NULL!	#NULL!	#NULL!	#NULL!
110	80110	1	71	64	165	1		2	1	1	DM, HT, BPH	0	-	3	0	1	9	1	1	2	0	-	151	1	0	0	0	0	5	5	5	5	5	40	55555	-0.4212	1		#NULL!	#NULL!	#NULL!	#NULL!		#NULL!	#NULL!	#NULL!	#NULL!	#NULL!	#NULL!
111	80111	2	62	50	140	1		2	1	1	DM, HT, DLP, TVD	0	-	3	0	1	9	0	0	0	0	-	150	1	0	0	0	0	1	1	2	1	1	70	11211	0.9417	1		#NULL!	#NULL!	#NULL!	#NULL!		#NULL!	#NULL!	#NULL!	#NULL!	#NULL!	#NULL!
114	80114	1	61	76	165	1		1	1	1	DM, HT, DLP, CKD	0	-	3	0	1	10	0	0	0	1	MG30.31 Spinal stenosis	152	1	0	1	0	0	4	4	3	3	2	70	44332	0.4007	4	16	10	0	8	0	Paracetamol	6	4	6	5	2	3
118	80118	2	28	78	165	1		1	1	1	Thalassemia	0	-	1	3	1	22	0	0	3	0	-	148	0	0	0	0	0	1	1	1	1	1	80	11111	1	1		#NULL!	#NULL!	#NULL!	#NULL!		#NULL!	#NULL!	#NULL!	#NULL!	#NULL!	#NULL!
122	80122	2	34	59	157	1		1	2	0	-	0	-	3	0	1	9	0	0	0	0	-	152	1	0	0	0	0	2	1	1	1	1	70	21111	0.9339	1		#NULL!	#NULL!	#NULL!	#NULL!		#NULL!	#NULL!	#NULL!	#NULL!	#NULL!	#NULL!
125	80125	2	98	50	152	1		2	1	1	HT, AF	0	-	3	0	1	7	0	0	0	0	-	152	1	0	0	0	0	3	3	4	2	1	80	33421	0.6329	1		#NULL!	#NULL!	#NULL!	#NULL!		#NULL!	#NULL!	#NULL!	#NULL!	#NULL!	#NULL!
128	80128	1	43	77	173	1		1	1	1	HT, DLP, ESRD	0	-	1	3	1	16	1	1	2	0	-	153	0	0	0	0	0	1	1	1	1	1	90	11111	1	1		#NULL!	#NULL!	#NULL!	#NULL!		#NULL!	#NULL!	#NULL!	#NULL!	#NULL!	#NULL!
132	80132	2	43	75	154	1		1	1	1	hyperthyroid	0	-	1	3	1	7	0	0	0	1	MG30.30	156	0	0	1	0	0	1	1	1	1	1	80	11111	1	4	16,19,20,22,23	1	0	0	0	Rest, paracetamol	0	0	0	0	0	0
134	80134	1	53	89	171	1		3	2	1	HT, DM, DLP	0	-	3	0	1	11	1	1	1	0	-	151	0	0	0	0	0	1	1	1	1	1	90	11111	1	1		#NULL!	#NULL!	#NULL!	#NULL!		#NULL!	#NULL!	#NULL!	#NULL!	#NULL!	#NULL!
135	80135	2	68	61	155	1		1	1	1	DM, DLP	0	-	2	1	1	6	1	1	2	0	-	153	0	0	0	0	0	1	1	1	1	1	100	11111	1	1		#NULL!	#NULL!	#NULL!	#NULL!		#NULL!	#NULL!	#NULL!	#NULL!	#NULL!	#NULL!
136	80136	2	40	66	160	1		1	1	0	-	0	-	3	0	1	10	0	0	0	0	-	151	0	0	0	0	0	1	1	1	1	1	90	11111	1	1		#NULL!	#NULL!	#NULL!	#NULL!		#NULL!	#NULL!	#NULL!	#NULL!	#NULL!	#NULL!
137	80137	2	71	71	145	1		1	1	1	DM, DLP, MG	0	-	1	4	1	22	0	0	2	0	-	159	0	0	0	0	0	2	1	1	1	1	80	21111	0.9339	1		#NULL!	#NULL!	#NULL!	#NULL!		#NULL!	#NULL!	#NULL!	#NULL!	#NULL!	#NULL!
138	80138	1	74	73	165	1		3	1	1	ESRD, DVD, HT, DLP, COPD	0	-	3	0	1	12	1	1	2	0	-	151	0	0	0	0	0	2	1	1	2	1	90	21121	0.8775	1		#NULL!	#NULL!	#NULL!	#NULL!		#NULL!	#NULL!	#NULL!	#NULL!	#NULL!	#NULL!
141	80141	2	78	54	155	1		1	1	1	HT, DLP	0	-	3	0	1	3	0	0	0	1	MG30.31	151	0	0	1	0	0	1	1	1	2	1	80	11121	0.9436	4	17	2	0	1	1	Analgesic balm	5	0	0	0	0	0
143	80143	2	59	65	155	1		1	2	1	DM, HT, ESRD	0	-	2	1	1	22	1	1	2	1	MG30.03	151	0	0	1	0	1	3	3	1	1	1	50	33111	0.8428	3	2	8	0	3	0	Paracetamol	8	0	0	0	0	0
145	80145	2	34	45	150	1		1	2	0	-	0	-	3	0	1	3	1	1	2	0	-	150	0	0	0	0	0	1	1	1	1	1	100	11111	1	1		#NULL!	#NULL!	#NULL!	#NULL!		#NULL!	#NULL!	#NULL!	#NULL!	#NULL!	#NULL!
146	80146	2	66	65	160	1		2	1	0	-	0	-	2	1	1	19	0	0	0	1	MG30.30	150	0	0	1	0	0	1	1	1	1	1	100	11111	1	4	20,23	3	0	2	2	Paracetamol	10	0	2	0	0	0
147	80147	2	32	74	158	1		1	2	0	-	0	-	3	0	1	11	0	0	0	0	-	152	1	0	0	0	0	1	1	1	1	1	90	11111	1	1		#NULL!	#NULL!	#NULL!	#NULL!		#NULL!	#NULL!	#NULL!	#NULL!	#NULL!	#NULL!
151	80151	1	65	98	170	1		1	2	1	DM, HT, DLP	0	-	1	4	1	27	0	0	0	1	MG30.30	153	1	0	1	0	0	1	1	1	1	1	80	11111	1	4	19,22	1	0	0	0	Rest	10	0	0	0	0	0
154	80154	1	42	60	163	1		3	2	1	HT, ESRD, DLP	0	-	3	0	1	9	1	1	2	0	-	150	1	0	0	0	0	1	1	1	1	1	70	11111	1	1		#NULL!	#NULL!	#NULL!	#NULL!		#NULL!	#NULL!	#NULL!	#NULL!	#NULL!	#NULL!
155	80155	2	77	39	154	1		2	1	1	DM	0	-	3	0	1	4	1	1	2	0	-	149	1	0	0	0	0	1	1	1	1	1	90	11111	1	1		#NULL!	#NULL!	#NULL!	#NULL!		#NULL!	#NULL!	#NULL!	#NULL!	#NULL!	#NULL!
156	80156	2	77	52	150	1		2	2	1	HT, DM, chronic HBV infection, relapsed MM	0	-	2	1	1	7	1	1	2	1	MG30.30	153	0	0	1	0	0	1	1	1	1	1	90	11111	1	4	9,16,17	3	0	0	0	Paracetamol	10	0	0	0	0	0
157	80157	1	70	60	160	1		1	1	1	HT, old CVA	0	-	3	0	1	4	0	0	0	0	-	149	1	0	0	0	0	5	5	1	2	1	70	55121	0.3225	1		#NULL!	#NULL!	#NULL!	#NULL!		#NULL!	#NULL!	#NULL!	#NULL!	#NULL!	#NULL!
160	80160	2	87	45	150	1		2	1	0	-	0	-	2	1	1	5	0	0	0	1	MG30.30	150	1	0	1	0	0	1	2	2	2	3	60	12223	0.7315	4	20,23	2	0	1	0	Analgesic balm	10	0	0	0	0	0
165	80165	2	37	45	158	1		1	2	0	-	0	-	3	0	1	2	1	2	3	0	-	149	0	0	0	0	0	1	1	1	1	1	100	11111	1	1		#NULL!	#NULL!	#NULL!	#NULL!		#NULL!	#NULL!	#NULL!	#NULL!	#NULL!	#NULL!
166	80166	2	38	46	160	1		1	2	0	-	0	-	3	0	1	2	0	0	0	0	-	148	0	0	0	0	0	1	1	1	1	1	80	11111	1	1		#NULL!	#NULL!	#NULL!	#NULL!		#NULL!	#NULL!	#NULL!	#NULL!	#NULL!	#NULL!
168	80168	2	57	57	154	1		3	1	0	-	0	-	1	3	1	8	0	0	0	1	MG30.30	153	0	0	1	0	0	1	1	1	1	1	90	11111	1	4	20,23	3	0	0	0	Analgesic balm	9	0	0	0	0	0
173	80173	2	87	39	145	1		2	1	1	HT, DVD, DLP, asthma, segmental PE, asymptomatic AAA	0	-	3	0	1	11	1	1	2	0	-	152	1	0	1	1	0	4	5	4	3	3	40	45433	0.2234	2	7,8,11,16,17,19,22	8	3	5	5	Paracetamol	8	3	7	5	0	8
174	80174	1	89	63	162	1		1	1	1	BPH	0	-	1	3	1	25	0	0	0	0	-	151	1	1	0	0	0	3	5	5	1	1	50	35511	0.4152	1		#NULL!	#NULL!	#NULL!	#NULL!		#NULL!	#NULL!	#NULL!	#NULL!	#NULL!	#NULL!
178	80178	1	82	69	170	1		1	1	1	DM, HT, COPD, CAD, CA lung	0	-	2	1	1	6	0	0	0	1	MG30.30, MG30.51	147	0	0	1	0	0	3	1	1	3	1	50	31131	0.8469	4	6,7,20,21	10	5	5	5	Paracetamol	9	0	10	5	0	5
180	80180	2	31	55	160	0		1	1	0	-	0	-	3	0	1	3	0	0	0	1	MG30.30	147	0	0	1	0	0	1	1	1	2	1	90	11121	0.9436	4	20,23	3	0	0	0	Analgesic balm	10	0	0	0	0	0
183	80183	1	37	85	165	0		3	1	0	-	0	-	1	3	1	10	0	0	0	0	-	147	0	0	0	0	0	1	1	1	1	1	80	11111	1	1		#NULL!	#NULL!	#NULL!	#NULL!		#NULL!	#NULL!	#NULL!	#NULL!	#NULL!	#NULL!
184	80184	2	74	64	166	1		3	1	0	-	0	-	3	0	1	3	0	0	0	0	-	147	0	0	0	0	0	1	1	1	1	1	80	11111	1	1		#NULL!	#NULL!	#NULL!	#NULL!		#NULL!	#NULL!	#NULL!	#NULL!	#NULL!	#NULL!
185	80185	1	40	140	177	1		3	1	1	Morbid obesity	0	-	3	0	1	10	1	1	2	0	-	147	0	0	0	0	0	1	1	1	1	1	50	11111	1	1		#NULL!	#NULL!	#NULL!	#NULL!		#NULL!	#NULL!	#NULL!	#NULL!	#NULL!	#NULL!
186	80186	1	68	62	168	1		1	2	1	ESRD, HT, DLP, old CVA	0	-	3	0	1	28	0	0	0	0	-	137	0	0	0	0	0	1	1	1	1	1	80	11111	1	1		#NULL!	#NULL!	#NULL!	#NULL!		#NULL!	#NULL!	#NULL!	#NULL!	#NULL!	#NULL!
190	80190	2	48	53	159	1		3	1	1	HIV infection, subacute thyroiditis	0	-	2	1	1	9	0	0	0	1	MG30.30	147	1	1	1	0	1	3	1	1	4	1	80	31141	0.7066	3	19,20,22,23	8	2	7	6	Muscle relaxant	10	0	0	7	7	0
191	80191	2	39	53	157	1		1	1	0	-	0	-	3	0	1	13	1	2	3	0	-	147	0	0	0	0	0	1	1	1	1	1	90	11111	1	1		#NULL!	#NULL!	#NULL!	#NULL!		#NULL!	#NULL!	#NULL!	#NULL!	#NULL!	#NULL!
193	80193	2	50	53	153	1		1	1	1	anemia	0	-	3	0	1	11	1	1	3	1	MG30.31	147	0	0	1	0	0	1	1	1	2	2	90	11122	0.8855	4	23	7	0	0	0	Analgesic balm	8	2	2	0	0	0
195	80195	2	29	80	160	1		3	1	0	-	0	-	3	0	1	9	0	0	1	0	-	148	0	0	0	0	0	1	1	1	1	1	100	11111	1	1		#NULL!	#NULL!	#NULL!	#NULL!		#NULL!	#NULL!	#NULL!	#NULL!	#NULL!	#NULL!
197	80197	2	93	55	173	1		2	1	1	HT, DLP, CKD, CAD	0	-	3	0	1	11	1	1	2	0	-	146	0	0	0	0	0	2	1	1	1	1	90	21111	0.9339	1		#NULL!	#NULL!	#NULL!	#NULL!		#NULL!	#NULL!	#NULL!	#NULL!	#NULL!	#NULL!
201	80201	2	85	40	140	1		3	1	1	HT, DLP, DM, old CVA	0	-	2	1	1	10	0	0	0	0	-	118	0	0	0	0	0	5	5	5	2	1	40	55521	0.0742	1		#NULL!	#NULL!	#NULL!	#NULL!		#NULL!	#NULL!	#NULL!	#NULL!	#NULL!	#NULL!
203	80203	1	85	95	164	1		2	1	1	HT, chronic AF, PE, CKD, BPH	0	-	2	1	1	20	0	0	0	0	-	120	0	0	0	0	0	2	2	1	1	1	80	22111	0.8757	1		#NULL!	#NULL!	#NULL!	#NULL!		#NULL!	#NULL!	#NULL!	#NULL!	#NULL!	#NULL!
204	80204	1	77	62	160	1		2	1	1	HT, CAD, CKD,AF	0	-	3	0	1	5	0	0	0	0	-	120	0	0	0	0	0	1	1	1	1	1	80	11111	1	1		#NULL!	#NULL!	#NULL!	#NULL!		#NULL!	#NULL!	#NULL!	#NULL!	#NULL!	#NULL!
205	80205	2	90	70	155	1		2	1	1	HT, DLP, pAF, severe AR, AAA	0	-	3	0	1	2	0	0	0	0	-	120	0	0	0	0	0	3	2	3	1	2	60	32312	0.726	1		#NULL!	#NULL!	#NULL!	#NULL!		#NULL!	#NULL!	#NULL!	#NULL!	#NULL!	#NULL!
206	80206	1	72	75	165	1		1	1	1	HT, DM	0	-	2	1	1	8	0	0	0	0	-	120	0	0	0	0	0	1	1	1	1	1	90	11111	1	1		#NULL!	#NULL!	#NULL!	#NULL!		#NULL!	#NULL!	#NULL!	#NULL!	#NULL!	#NULL!
207	80207	2	75	51.8	147	1		2	1	1	HT, DLP	0	-	2	1	1	12	1	1	2	0	-	121	0	0	0	0	0	1	1	1	1	1	90	11111	1	1		#NULL!	#NULL!	#NULL!	#NULL!		#NULL!	#NULL!	#NULL!	#NULL!	#NULL!	#NULL!
208	80208	2	85	47	148	1		2	1	1	HT, AR, hypothyroid	0	-	2	1	1	13	1	1	2	0	-	120	0	0	0	0	0	3	1	3	3	2	60	31332	0.7177	1		#NULL!	#NULL!	#NULL!	#NULL!		#NULL!	#NULL!	#NULL!	#NULL!	#NULL!	#NULL!
209	80209	2	42	73	156	1		1	1	0	-	0	-	3	0	1	2	0	0	3	0	-	120	0	0	0	0	0	1	1	1	1	1	100	11111	1	1		#NULL!	#NULL!	#NULL!	#NULL!		#NULL!	#NULL!	#NULL!	#NULL!	#NULL!	#NULL!
210	80210	2	38	42	140	1		2	2	0	-	0	-	3	0	1	4	0	0	0	0	-	120	0	0	0	0	0	1	1	1	1	1	90	11111	1	1		#NULL!	#NULL!	#NULL!	#NULL!		#NULL!	#NULL!	#NULL!	#NULL!	#NULL!	#NULL!
212	80212	1	36	103	173	1		1	1	1	HT, DLP, DM	0	-	2	1	1	11	0	0	0	0	-	124	0	0	0	0	0	1	1	1	1	1	100	11111	1	1		#NULL!	#NULL!	#NULL!	#NULL!		#NULL!	#NULL!	#NULL!	#NULL!	#NULL!	#NULL!
213	80213	2	71	45.6	158	1		2	1	0	-	0	-	3	0	1	6	1	1	2	0	-	119	0	0	0	0	0	1	1	1	1	1	100	11111	1	1		#NULL!	#NULL!	#NULL!	#NULL!		#NULL!	#NULL!	#NULL!	#NULL!	#NULL!	#NULL!
218	80218	2	85	55	155	1		2	1	1	HT, DLP, DM	0	-	2	1	1	8	1	1	2	0	-	120	0	0	0	0	0	2	1	1	1	1	80	21111	0.9339	1		#NULL!	#NULL!	#NULL!	#NULL!		#NULL!	#NULL!	#NULL!	#NULL!	#NULL!	#NULL!
219	80219	2	47	57	155	1		1	1	1	HT, ESRD, CAD, ischemic stroke	0	-	3	0	1	8	1	1	2	0	-	120	0	0	0	0	0	1	1	1	1	1	70	11111	1	1		#NULL!	#NULL!	#NULL!	#NULL!		#NULL!	#NULL!	#NULL!	#NULL!	#NULL!	#NULL!
222	80222	2	61	93	164	1		1	2	1	HT, DLP, DM, ESRD, hypothyroid, severe OSA, asthma	0	-	1	3	1	10	1	1	2	0	-	123	1	0	0	0	0	3	2	4	2	2	60	32422	0.5873	1		#NULL!	#NULL!	#NULL!	#NULL!		#NULL!	#NULL!	#NULL!	#NULL!	#NULL!	#NULL!
224	80224	2	59	61	150	1		1	1	1	HT	0	-	2	1	1	15	0	0	0	0	-	123	0	0	0	0	0	2	1	1	2	1	90	21121	0.8775	1		#NULL!	#NULL!	#NULL!	#NULL!		#NULL!	#NULL!	#NULL!	#NULL!	#NULL!	#NULL!
225	80225	2	22	74	168	1		3	2	0	-	0	-	3	0	1	10	1	1	1	0	-	123	0	0	0	0	0	1	1	1	1	1	90	11111	1	1		#NULL!	#NULL!	#NULL!	#NULL!		#NULL!	#NULL!	#NULL!	#NULL!	#NULL!	#NULL!
233	80233	2	86	61	160	1		2	1	1	HT, DM, DLP, dementia	0	-	2	1	1	11	1	1	2	0	-	122	1	0	0	0	0	3	4	3	2	2	50	34322	0.5353	1		#NULL!	#NULL!	#NULL!	#NULL!		#NULL!	#NULL!	#NULL!	#NULL!	#NULL!	#NULL!
238	80238	1	83	80	170	1		2	1	1	HT, DLP, DM, CKD	0	-	2	1	1	5	1	1	2	0	-	122	0	0	0	0	0	2	1	2	1	2	70	21212	0.8175	1		#NULL!	#NULL!	#NULL!	#NULL!		#NULL!	#NULL!	#NULL!	#NULL!	#NULL!	#NULL!
239	80239	1	74	60	160	1		1	1	1	DLP, DM, CAD	0	-	1	3	1	12	1	1	2	1	MG30.31	122	0	0	1	0	0	3	2	2	3	2	70	32232	0.6725	4	20,23	5	0	3	0	Duocetz, pregabalin	9	3	3	4	4	0
241	80241	2	57	61	150	1		1	1	1	HT	0	-	1	3	1	8	0	0	0	0	-	121	0	0	0	0	0	1	1	1	1	2	90	11112	0.9419	1		#NULL!	#NULL!	#NULL!	#NULL!		#NULL!	#NULL!	#NULL!	#NULL!	#NULL!	#NULL!
242	80242	2	35	52	150	1		1	2	0	-	0	-	3	0	1	5	1	1	2	0	-	121	0	0	0	0	0	1	1	1	1	1	90	11111	1	1		#NULL!	#NULL!	#NULL!	#NULL!		#NULL!	#NULL!	#NULL!	#NULL!	#NULL!	#NULL!
243	80243	2	51	73	160	1		1	1	0	-	0	-	3	0	1	10	0	0	1	1	MG30.31	121	0	0	1	0	0	1	1	1	1	1	100	11111	1	4	19,20	3	0	2	0	Muscle relaxant	9	2	1	1	1	0
244	80244	2	77	47	150	1		1	1	0	-	0	-	3	0	1	9	0	0	2	0	-	122	0	0	0	0	0	1	1	1	1	1	90	11111	1	1		#NULL!	#NULL!	#NULL!	#NULL!		#NULL!	#NULL!	#NULL!	#NULL!	#NULL!	#NULL!
247	80247	2	71	52.5	159	1		1	1	1	DLP, DM, CHB	0	-	3	0	1	4	1	1	2	0	-	121	0	0	0	0	0	1	1	1	1	1	90	11111	1	1		#NULL!	#NULL!	#NULL!	#NULL!		#NULL!	#NULL!	#NULL!	#NULL!	#NULL!	#NULL!
249	80249	2	32	47	154	1		1	2	0	-	0	-	3	0	1	5	1	1	2	0	-	121	0	0	0	0	0	1	1	1	1	1	70	11111	1	1		#NULL!	#NULL!	#NULL!	#NULL!		#NULL!	#NULL!	#NULL!	#NULL!	#NULL!	#NULL!
251	80251	2	35	77	153	1		1	2	0	-	0	-	3	0	1	10	1	1	1	0	-	122	1	1	0	0	0	1	1	1	1	1	90	11111	1	1		#NULL!	#NULL!	#NULL!	#NULL!		#NULL!	#NULL!	#NULL!	#NULL!	#NULL!	#NULL!
252	80252	2	64	84	160	1		1	2	1	HT, DLP, old CVA, epilepsy	0	-	2	1	1	6	0	0	2	0	-	131	0	0	0	0	0	2	2	2	1	2	90	22212	0.7594	1		#NULL!	#NULL!	#NULL!	#NULL!		#NULL!	#NULL!	#NULL!	#NULL!	#NULL!	#NULL!
253	80253	2	58	93	155	1		2	1	1	HT, DLP, DM	0	-	2	1	1	8	0	0	0	0	-	125	1	0	1	1	0	4	2	3	4	1	50	42341	0.4528	2	19,20,22,23	8	2	8	2	Rest	2	8	3	8	8	2
255	80255	2	59	92	155	1		2	1	1	DM	0	-	2	1	1	18	1	1	2	0	-	121	0	0	0	0	0	2	1	1	1	1	100	21111	0.9339	1		#NULL!	#NULL!	#NULL!	#NULL!		#NULL!	#NULL!	#NULL!	#NULL!	#NULL!	#NULL!
256	80256	2	31	64	160	0		1	1	0		0	-	1	4	1	13	0	0	1	0	-	120	0	0	0	0	0	1	1	1	1	1	100	11111	1	1		#NULL!	#NULL!	#NULL!	#NULL!		#NULL!	#NULL!	#NULL!	#NULL!	#NULL!	#NULL!
258	80258	1	55	67	170	1		2	1	1	HT, DLP, DM	0	-	1	3	1	11	1	1	2	0	-	120	0	0	0	0	0	1	1	1	1	4	100	11114	0.7673	1		#NULL!	#NULL!	#NULL!	#NULL!		#NULL!	#NULL!	#NULL!	#NULL!	#NULL!	#NULL!
259	80259	1	77	61	165	1		1	1	1	HT, DLP, DM	0	-	3	0	1	8	1	1	2	1	MG30.51	121	0	0	1	0	0	2	1	1	2	1	70	21121	0.8775	4	16	5	1	3	2	Rest	6	3	2	2	2	1
260	80260	1	60	56	178	1		2	2	1	AF, DCM, psoriasis, PE	0	-	2	1	1	15	1	1	2	0	-	133	0	0	0	0	0	2	1	1	1	2	90	21112	0.8758	1		#NULL!	#NULL!	#NULL!	#NULL!		#NULL!	#NULL!	#NULL!	#NULL!	#NULL!	#NULL!
261	80261	2	65	70	155	1		1	1	1	HT, DLP, DM	0	-	1	3	1	21	0	0	2	1	MG 30.31 OA knee	121	0	0	1	0	0	2	1	1	2	1	80	21121	0.8775	4	19,20,22,23	5	3	2	2	Rest, analgesic balm	8	6	3	6	6	0
263	80263	2	66	80	155	1		1	1	1	HT, DLP, DM, CKD	0	-	3	0	1	11	1	1	3	1	MG 30.31 OA knee	121	0	0	1	0	1	3	1	1	2	2	70	31122	0.799	3	19,20,22,23	8	3	5	5	Naproxen, paracetamol,tolperisone, analgesic balm	5	8	5	8	8	3
265	80265	1	72	65	170	1		1	1	0	-	0	-	2	1	1	4	0	0	0	0	-	119	0	0	0	0	0	2	1	1	1	1	80	21111	0.9339	1		#NULL!	#NULL!	#NULL!	#NULL!		#NULL!	#NULL!	#NULL!	#NULL!	#NULL!	#NULL!
266	80266	2	65	75	155	1		2	1	1	DM, lymphoma	0	-	2	1	1	2	0	0	1	0	-	121	0	0	0	0	0	2	1	1	1	3	90	21113	0.8381	1		#NULL!	#NULL!	#NULL!	#NULL!		#NULL!	#NULL!	#NULL!	#NULL!	#NULL!	#NULL!
267	80267	1	71	63	167	1		1	1	1	HT, DLP, DM, old CVA	0	-	3	0	1	14	0	0	0	0	-	122	0	0	0	0	0	2	1	1	1	1	100	21111	0.9339	1		#NULL!	#NULL!	#NULL!	#NULL!		#NULL!	#NULL!	#NULL!	#NULL!	#NULL!	#NULL!
269	80269	2	28	52	150	0		1	1	0	-	0	-	3	0	1	3	0	0	2	0	-	120	0	0	0	0	0	1	1	1	1	1	100	11111	1	1		#NULL!	#NULL!	#NULL!	#NULL!		#NULL!	#NULL!	#NULL!	#NULL!	#NULL!	#NULL!
270	80270	1	69	86	170	1		1	1	1	HT, DLP, DM, CKD, CA sigmoid	0	-	3	0	1	9	1	1	2	0	-	121	0	0	0	0	0	1	1	1	1	1	90	11111	1	1		#NULL!	#NULL!	#NULL!	#NULL!		#NULL!	#NULL!	#NULL!	#NULL!	#NULL!	#NULL!
272	80272	2	29	52	155	1		1	1	0	-	0	-	3	0	1	7	1	1	2	0	-	117	0	0	0	0	0	1	1	1	1	1	80	11111	1	1		#NULL!	#NULL!	#NULL!	#NULL!		#NULL!	#NULL!	#NULL!	#NULL!	#NULL!	#NULL!
273	80273	1	45	54	168	1		1	1	1	HT, ESRD	0	-	3	0	1	25	1	1	2	0	-	120	1	0	0	0	0	1	1	1	1	1	70	11111	1	1		#NULL!	#NULL!	#NULL!	#NULL!		#NULL!	#NULL!	#NULL!	#NULL!	#NULL!	#NULL!
274	80274	2	84	53	146	1		1	2	1	HT,DM,CKD	0	-	2	1	1	11	0	0	2	1	MG30.51 diabetic neuropathy	115	0	0	1	0	1	3	1	3	2	1	70	31321	0.7858	3	21,24	5	0	3	0	Duocetz, analgesic balm, gabapentin	10	5	0	5	2	0
275	80275	2	18	43	152	1		1	1	0	-	0	-	3	0	1	3	0	0	2	0	-	115	0	0	0	0	0	1	1	1	1	1	100	11111	1	1		#NULL!	#NULL!	#NULL!	#NULL!		#NULL!	#NULL!	#NULL!	#NULL!	#NULL!	#NULL!
276	80276	1	22	89	185	1		1	2	0	-	0	-	3	0	1	6	0	0	0	0	-	119	0	0	0	0	0	1	1	1	1	1	100	11111	1	1		#NULL!	#NULL!	#NULL!	#NULL!		#NULL!	#NULL!	#NULL!	#NULL!	#NULL!	#NULL!
279	80279	1	61	75	172	1		1	1	0	-	0	-	1	4	1	9	1	1	2	0	-	115	0	0	0	0	0	1	1	1	1	1	100	11111	1	1		#NULL!	#NULL!	#NULL!	#NULL!		#NULL!	#NULL!	#NULL!	#NULL!	#NULL!	#NULL!
282	80282	1	66	85	168	1		1	1	1	DM,HT,COPD	0	-	2	1	1	13	1	1	2	1	MG30.30	115	0	0	1	0	1	1	1	1	2	1	70	11121	0.9436	3	8,11	8	3	3	0	Paracetamol	10	9	0	0	0	0
283	80283	2	57	60	160	1		1	1	1	DM,HT	0	-	1	3	1	10	0	0	2	0	-	115	0	0	1	1	0	1	1	1	3	1	90	11131	0.9335	2	8,9,11,12	10	5	7	8	Rest	8	9	0	0	0	0
295	80295	2	93	42	151	1		1	2	1	HT,AF,DLP	0	-	2	1	1	9	0	0	0	1	MG30.31	112	0	0	1	0	0	3	2	2	2	2	90	32222	0.6826	4	22	8	0	4	4	Analgesic balm	5	5	2	4	3	2
299	80299	2	20	51	156	1		3	2	0	-	0	-	3	0	1	4	0	0	2	0	-	109	0	0	0	0	0	1	1	1	1	1	80	11111	1	1		#NULL!	#NULL!	#NULL!	#NULL!		#NULL!	#NULL!	#NULL!	#NULL!	#NULL!	#NULL!
300	80300	2	68	67	160	1		2	2	1	HT	0	-	3	0	1	6	0	0	0	1	MG30.30	110	0	0	1	0	0	2	1	1	1	1	95	21111	0.9339	4	17	5	0	4	1	Rest	8	2	1	2	1	0
301	80301	1	24	86	175	1		3	2	1	HT	0	-	3	0	1	2	1	1	2	0	-	110	0	0	0	0	0	1	1	1	1	1	100	11111	1	1		#NULL!	#NULL!	#NULL!	#NULL!		#NULL!	#NULL!	#NULL!	#NULL!	#NULL!	#NULL!
302	80302	1	91	45	150	1		1	1	0	-	1	MDD	3	0	1	6	1	1	2	0	-	112	0	0	0	0	0	3	4	4	1	1	90	34411	0.5675	1		#NULL!	#NULL!	#NULL!	#NULL!		#NULL!	#NULL!	#NULL!	#NULL!	#NULL!	#NULL!
303	80303	2	22	47	160	1		1	1	0	-	0	-	3	0	1	10	1	1	4	0		107	0	0	0	0	0	1	1	1	1	1	90	11111	1	1		#NULL!	#NULL!	#NULL!	#NULL!		#NULL!	#NULL!	#NULL!	#NULL!	#NULL!	#NULL!
305	80305	2	61	58	153	1		1	1	1	HT	1	Anxiety	1	3	1	9	0	0	0	1	MG30.30 Rheumatoid arthritis	112	0	0	1	0	1	3	1	2	3	3	70	31233	0.6929	3	8,10,11,13,16,19,22	10	3	5	3	Rest	8	3	2	4	1	0
306	80306	2	28	48	156	1		1	1	1	SLE	0	-	3	0	1	7	0	0	2	0	-	112	0	0	0	0	0	1	1	1	1	1	90	11111	1	1		#NULL!	#NULL!	#NULL!	#NULL!		#NULL!	#NULL!	#NULL!	#NULL!	#NULL!	#NULL!
307	80307	2	50	90	148	1		1	1	1	HT,DM,AF	0	-	3	0	1	10	0	0	2	0	-	112	0	0	1	1	0	3	2	3	3	1	70	32331	0.7176	2	16,22	10	3	6	5	Paracetamol	5	3	5	7	5	0
308	80308	1	52	62	165	1		1	1	1	HIV,thalassemia	0	-	3	0	1	7	0	0	0	0	-	116	0	0	0	0	0	1	1	1	1	1	100	11111	1	1		#NULL!	#NULL!	#NULL!	#NULL!		#NULL!	#NULL!	#NULL!	#NULL!	#NULL!	#NULL!
310	80310	2	61	48	150	1		3	2	0	-	0	-	3	0	1	15	0	0	0	0	-	112	0	0	0	0	0	1	1	1	1	1	70	11111	1	1		#NULL!	#NULL!	#NULL!	#NULL!		#NULL!	#NULL!	#NULL!	#NULL!	#NULL!	#NULL!
311	80311	2	37	62	154	1		1	2	0	-	0	-	3	0	1	13	1	3	1	0	-	107	0	0	0	0	0	1	1	1	1	1	80	11111	1	1		#NULL!	#NULL!	#NULL!	#NULL!		#NULL!	#NULL!	#NULL!	#NULL!	#NULL!	#NULL!
313	80313	1	78	68.7	163	1		1	1	1	HT, AF, old CVA, DLP,	0	-	1	3	1	14	0	0	0	0	-	111	0	0	0	0	0	1	1	1	1	1	80	11111	1	1		#NULL!	#NULL!	#NULL!	#NULL!		#NULL!	#NULL!	#NULL!	#NULL!	#NULL!	#NULL!
314	80314	1	67	72	171	1		1	1	0	-	0	-	1	3	1	24	0	0	2	0	-	111	0	0	0	0	0	1	1	1	1	1	100	11111	1	1		#NULL!	#NULL!	#NULL!	#NULL!		#NULL!	#NULL!	#NULL!	#NULL!	#NULL!	#NULL!
316	80316	2	38	60	159	1		1	1	1	HT,DLP	0	-	3	0	1	6	1	1	2	0	-	119	0	0	0	0	0	1	1	1	1	1	70	11111	1	1		#NULL!	#NULL!	#NULL!	#NULL!		#NULL!	#NULL!	#NULL!	#NULL!	#NULL!	#NULL!
317	80317	1	45	65	165	1		1	1	1	DM,HT	0	-	3	0	1	9	0	0	2	0	-	111	0	0	0	0	0	1	1	1	1	1	100	11111	1	1		#NULL!	#NULL!	#NULL!	#NULL!		#NULL!	#NULL!	#NULL!	#NULL!	#NULL!	#NULL!
319	80319	2	46	36	127	1		3	1	1	ESRD	0	-	3	0	1	11	1	1	3	0	-	111	0	0	0	0	0	1	1	1	1	1	100	11111	1	1		#NULL!	#NULL!	#NULL!	#NULL!		#NULL!	#NULL!	#NULL!	#NULL!	#NULL!	#NULL!
320	80320	1	21	60	172	1		3	1	0	-	0	-	3	0	1	9	0	0	0	0	-	111	0	0	0	0	0	1	1	1	1	1	100	11111	1	1		#NULL!	#NULL!	#NULL!	#NULL!		#NULL!	#NULL!	#NULL!	#NULL!	#NULL!	#NULL!
327	80327	2	49	80	160	0	Myanmar	1	1	1	HT, glaucoma	1	Depressed mood	3	0	1	6	0	0	0	1	MG30.6Y eye pain	110	0	0	1	0	1	1	3	4	4	3	60	13443	0.4732	3	3	10	5	5	5	Rest	2	5	4	2	7	0
328	80328	2	67	66	163	1		1	1	1	DM,DLP	0	-	3	0	1	13	0	0	2	0	-	110	0	0	0	0	0	1	1	1	1	1	100	11111	1	1		#NULL!	#NULL!	#NULL!	#NULL!		#NULL!	#NULL!	#NULL!	#NULL!	#NULL!	#NULL!
330	80330	1	39	96	169	1		3	1	0	-	1	Schizophrenia	3	0	1	6	1	1	3	0	-	105	0	0	0	0	0	1	1	1	1	1	90	11111	1	1		#NULL!	#NULL!	#NULL!	#NULL!		#NULL!	#NULL!	#NULL!	#NULL!	#NULL!	#NULL!
331	80331	1	44	100	178	1		1	1	1	DM,HT	0	-	1	3	1	13	1	1	2	0	-	109	0	0	0	0	0	1	1	1	1	1	80	11111	1	1		#NULL!	#NULL!	#NULL!	#NULL!		#NULL!	#NULL!	#NULL!	#NULL!	#NULL!	#NULL!
332	80332	2	45	78	158	1		1	1	1	DM	0	-	3	0	1	12	1	1	2	0	-	117	0	0	0	0	0	1	1	1	1	1	100	11111	1	1		#NULL!	#NULL!	#NULL!	#NULL!		#NULL!	#NULL!	#NULL!	#NULL!	#NULL!	#NULL!
334	80334	1	51	101	171	1		1	1	0	-	0	-	1	3	1	14	0	0	0	0	-	117	0	0	0	0	0	1	1	1	1	1	100	11111	1	1		#NULL!	#NULL!	#NULL!	#NULL!		#NULL!	#NULL!	#NULL!	#NULL!	#NULL!	#NULL!
337	80337	2	37	49	150	1		3	1	0	-	0	-	3	0	1	2	0	0	2	1	MG30.30	110	0	0	1	0	1	1	1	1	1	1	80	11111	1	3	8,11,16,19,22	5	3	2	2	Rest	8	0	0	0	0	0
339	80339	2	66	44	150	1		1	1	0	-	0	-	3	0	1	3	0	0	0	0	-	110	0	0	0	0	0	1	1	1	1	1	90	11111	1	1		#NULL!	#NULL!	#NULL!	#NULL!		#NULL!	#NULL!	#NULL!	#NULL!	#NULL!	#NULL!
341	80341	1	32	70	160	1		1	1	0	-	0	-	3	0	0	0	0	0	2	0	-	132	0	0	0	0	0	1	1	1	1	1	100	11111	1	1		#NULL!	#NULL!	#NULL!	#NULL!		#NULL!	#NULL!	#NULL!	#NULL!	#NULL!	#NULL!
342	80342	2	41	60	155	1		1	1	0	-	0	-	3	0	1	10	0	0	2	0	-	125	0	0	0	0	0	1	1	1	1	1	90	11111	1	1		#NULL!	#NULL!	#NULL!	#NULL!		#NULL!	#NULL!	#NULL!	#NULL!	#NULL!	#NULL!
343	80343	2	55	69	155	1		1	1	1	DM,HT	0	-	3	0	1	9	0	0	1	0	-	126	0	0	0	0	0	1	1	1	1	1	80	11111	1	1		#NULL!	#NULL!	#NULL!	#NULL!		#NULL!	#NULL!	#NULL!	#NULL!	#NULL!	#NULL!
344	80344	2	59	67	150	1		1	1	0	-	0	-	3	0	0	0	0	0	0	0	-	147	0	0	0	0	0	1	1	1	1	1	100	11111	1	1		#NULL!	#NULL!	#NULL!	#NULL!		#NULL!	#NULL!	#NULL!	#NULL!	#NULL!	#NULL!
345	80345	1	28	58	165	1		3	2	0	-	0	-	3	0	0	0	0	0	1	0	-	126	0	0	0	0	0	1	1	1	1	1	100	11111	1	1		#NULL!	#NULL!	#NULL!	#NULL!		#NULL!	#NULL!	#NULL!	#NULL!	#NULL!	#NULL!
346	80346	2	57	81	155	1		3	1	0	-	0	-	3	0	0	0	0	0	1	0	-	126	0	0	0	0	0	1	1	1	1	1	75	11111	1	1		#NULL!	#NULL!	#NULL!	#NULL!		#NULL!	#NULL!	#NULL!	#NULL!	#NULL!	#NULL!
347	80347	2	66	80	148	1		3	1	1	HT	0	-	3	0	1	9	1	1	2	0	-	125	0	0	0	0	0	1	1	1	1	1	100	11111	1	1		#NULL!	#NULL!	#NULL!	#NULL!		#NULL!	#NULL!	#NULL!	#NULL!	#NULL!	#NULL!
348	80348	2	42	61	158	1		3	1	0	-	0	-	3	0	1	6	1	1	2	0	-	125	0	0	0	0	0	1	1	1	1	1	100	11111	1	1		#NULL!	#NULL!	#NULL!	#NULL!		#NULL!	#NULL!	#NULL!	#NULL!	#NULL!	#NULL!
349	80349	2	43	52	147	1		1	1	0	-	0	-	3	0	1	10	0	0	2	0	-	125	0	0	0	0	0	1	1	1	1	1	100	11111	1	1		#NULL!	#NULL!	#NULL!	#NULL!		#NULL!	#NULL!	#NULL!	#NULL!	#NULL!	#NULL!
351	80351	1	54	68	165	1		1	1	1	HT	0	-	3	0	0	0	0	0	1	0	-	125	0	0	0	0	0	1	1	1	1	1	90	11111	1	1		#NULL!	#NULL!	#NULL!	#NULL!		#NULL!	#NULL!	#NULL!	#NULL!	#NULL!	#NULL!
353	80353	1	27	72	160	0		1	2	0	-	0	-	3	0	0	0	0	0	5	0	-	131	0	0	0	0	0	1	1	1	1	1	100	11111	1	1		#NULL!	#NULL!	#NULL!	#NULL!		#NULL!	#NULL!	#NULL!	#NULL!	#NULL!	#NULL!
355	80355	2	23	53	151	1		3	2	0	-	0	-	3	0	0	0	1	1	2	0	-	125	0	0	0	0	0	1	1	1	1	1	100	11111	1	1		#NULL!	#NULL!	#NULL!	#NULL!		#NULL!	#NULL!	#NULL!	#NULL!	#NULL!	#NULL!
356	80356	2	43	56	155	1		1	1	1	DM,HT	0	-	3	0	1	8	1	1	2	0	-	184	0	0	1	1	0	1	1	1	1	1	60	11111	1	2	8,11,16,19,22	8	5	8	0	Rest, analgesic balm	8	6	4	7	0	0
357	80357	1	42	71	172	1		1	1	0	-	0	-	3	0	1	8	1	1	2	0	-	125	0	0	0	0	0	1	1	1	1	1	100	11111	1	1		#NULL!	#NULL!	#NULL!	#NULL!		#NULL!	#NULL!	#NULL!	#NULL!	#NULL!	#NULL!
358	80358	1	49	95	168	1		1	1	0	-	0	-	3	0	0	0	0	0	5	0	-	125	0	0	0	0	0	1	1	1	1	1	100	11111	1	1		#NULL!	#NULL!	#NULL!	#NULL!		#NULL!	#NULL!	#NULL!	#NULL!	#NULL!	#NULL!
359	80359	2	42	50	158	1		1	1	0	-	0	-	3	0	0	0	0	0	2	0	-	125	0	0	0	0	0	1	1	1	1	1	90	11111	1	1		#NULL!	#NULL!	#NULL!	#NULL!		#NULL!	#NULL!	#NULL!	#NULL!	#NULL!	#NULL!
360	80360	2	42	69	156	1		1	1	0	-	0	-	3	0	1	5	1	1	2	0	-	124	0	0	0	0	0	1	1	1	1	1	90	11111	1	1		#NULL!	#NULL!	#NULL!	#NULL!		#NULL!	#NULL!	#NULL!	#NULL!	#NULL!	#NULL!
361	80361	2	69	54	152	1		3	1	1	Osteoporosis	0	-	3	0	1	6	1	1	2	0	-	125	0	0	1	1	0	3	1	1	1	1	80	31111	0.9134	2	19,20,22,23	5	3	4	0	Analgesic spray	5	3	3	4	2	0
362	80362	2	43	134	155	1		1	1	1	HT,DLP,morbid obesity	0	-	2	1	1	11	1	1	2	0	-	131	0	0	1	1	0	2	1	1	2	2	70	21122	0.8194	2	22,23	5	2	2	2	Rest	8	1	1	1	1	0
363	80363	2	66	60	153	1		1	1	1	DM,HT	0	-	3	0	1	5	1	1	2	0	-	125	0	0	0	0	0	1	1	1	1	1	100	11111	1	1		#NULL!	#NULL!	#NULL!	#NULL!		#NULL!	#NULL!	#NULL!	#NULL!	#NULL!	#NULL!
364	80364	2	47	73	166	1		2	1	0	-	1	MDD	2	1	1	8	0	0	4	0	-	183	0	0	0	0	0	1	1	1	1	1	100	11111	1	1		#NULL!	#NULL!	#NULL!	#NULL!		#NULL!	#NULL!	#NULL!	#NULL!	#NULL!	#NULL!
365	80365	2	34	73	150	1		3	1	0	-	0	-	3	0	0	0	1	1	1	0	-	125	0	0	1	1	0	1	1	1	1	1	100	11111	1	2	8,11	7	3	5	3	Rest	10	0	0	0	0	0
366	80366	2	38	75	165	1		1	1	0	-	0	-	3	0	0	0	0	0	1	0	-	125	0	0	0	0	0	1	1	1	1	1	100	11111	1	1		#NULL!	#NULL!	#NULL!	#NULL!		#NULL!	#NULL!	#NULL!	#NULL!	#NULL!	#NULL!
367	80367	2	47	56	163	1		1	1	0	-	1	Insomnia	3	0	0	0	1	1	3	0	-	132	0	0	0	0	0	1	1	1	1	1	100	11111	1	1		#NULL!	#NULL!	#NULL!	#NULL!		#NULL!	#NULL!	#NULL!	#NULL!	#NULL!	#NULL!
369	80369	1	55	76	176	1		1	1	1	HT	0	-	3	0	0	0	0	0	1	0	-	125	0	0	0	0	0	1	1	1	1	1	100	11111	1	1		#NULL!	#NULL!	#NULL!	#NULL!		#NULL!	#NULL!	#NULL!	#NULL!	#NULL!	#NULL!
370	80370	2	53	60	160	1		1	1	0	-	0	-	3	0	0	0	0	0	1	0	-	125	0	0	0	0	0	1	1	1	1	1	100	11111	1	1		#NULL!	#NULL!	#NULL!	#NULL!		#NULL!	#NULL!	#NULL!	#NULL!	#NULL!	#NULL!
371	80371	1	63	89	180	1		2	1	1	HT	0	-	3	0	1	5	1	1	2	0	-	124	0	0	0	0	0	1	1	1	1	1	100	11111	1	1		#NULL!	#NULL!	#NULL!	#NULL!		#NULL!	#NULL!	#NULL!	#NULL!	#NULL!	#NULL!
372	80372	1	22	125	185	1		3	1	0	-	0	-	3	0	1	5	1	1	2	0	-	122	0	0	0	0	0	1	1	1	1	1	100	11111	1	1		#NULL!	#NULL!	#NULL!	#NULL!		#NULL!	#NULL!	#NULL!	#NULL!	#NULL!	#NULL!
373	80373	2	21	74	160	1		3	1	0	-	0	-	3	0	0	0	0	0	2	0	-	126	0	0	0	0	0	1	1	1	1	1	99	11111	1	1		#NULL!	#NULL!	#NULL!	#NULL!		#NULL!	#NULL!	#NULL!	#NULL!	#NULL!	#NULL!
374	80374	1	54	84	170	1		1	1	0	-	0	-	3	0	0	0	0	0	1	0	-	124	0	0	0	0	0	1	1	1	1	1	100	11111	1	1		#NULL!	#NULL!	#NULL!	#NULL!		#NULL!	#NULL!	#NULL!	#NULL!	#NULL!	#NULL!
375	80375	2	20	48	146	0	Loas	3	1	0	-	0	-	3	0	0	0	0	0	1	0	-	126	0	0	0	0	0	1	1	1	1	1	80	11111	1	1		#NULL!	#NULL!	#NULL!	#NULL!		#NULL!	#NULL!	#NULL!	#NULL!	#NULL!	#NULL!
376	80376	2	33	80	155	0	Loas	3	1	0	-	0	-	3	0	0	0	0	0	1	0	-	126	0	0	0	0	0	1	1	1	1	1	100	11111	1	1		#NULL!	#NULL!	#NULL!	#NULL!		#NULL!	#NULL!	#NULL!	#NULL!	#NULL!	#NULL!
377	80377	1	44	58	170	1		3	1	0	-	0	-	3	0	0	0	1	1	3	0	-	126	0	0	0	0	0	1	1	1	1	1	85	11111	1	1		#NULL!	#NULL!	#NULL!	#NULL!		#NULL!	#NULL!	#NULL!	#NULL!	#NULL!	#NULL!
378	80378	1	61	82	165	1		1	1	1	HT,DLP	0	-	3	0	0	0	1	1	2	0	-	122	0	0	0	0	0	1	1	1	1	1	100	11111	1	1		#NULL!	#NULL!	#NULL!	#NULL!		#NULL!	#NULL!	#NULL!	#NULL!	#NULL!	#NULL!
379	80379	1	49	52	170	1		3	1	0	-	0	-	3	0	0	0	0	0	0	0	-	123	0	0	0	0	0	1	1	1	1	1	100	11111	1	1		#NULL!	#NULL!	#NULL!	#NULL!		#NULL!	#NULL!	#NULL!	#NULL!	#NULL!	#NULL!
380	80380	1	29	56	169	1		3	2	0	-	0	-	3	0	0	0	1	1	2	0	-	126	0	0	0	0	0	1	1	1	1	1	100	11111	1	1		#NULL!	#NULL!	#NULL!	#NULL!		#NULL!	#NULL!	#NULL!	#NULL!	#NULL!	#NULL!
381	80381	2	35	55	150	1		1	1	0	-	0	-	3	0	0	0	1	2	1	0	-	127	0	0	0	0	0	1	1	1	1	1	100	11111	1	1		#NULL!	#NULL!	#NULL!	#NULL!		#NULL!	#NULL!	#NULL!	#NULL!	#NULL!	#NULL!
382	80382	1	38	67	170	1		1	1	0	HT,DLP	0	-	3	0	0	0	1	1	2	0	-	120	0	0	0	0	0	1	1	1	1	1	100	11111	1	1		#NULL!	#NULL!	#NULL!	#NULL!		#NULL!	#NULL!	#NULL!	#NULL!	#NULL!	#NULL!
383	80383	2	67	60	164	1		1	1	0	DM,HT	0	-	3	0	1	5	1	1	2	0	-	119	0	0	0	0	0	1	1	1	1	1	100	11111	1	1		#NULL!	#NULL!	#NULL!	#NULL!		#NULL!	#NULL!	#NULL!	#NULL!	#NULL!	#NULL!
384	80384	2	30	53	160	1		1	2	1	Allergic rhinitis	0	-	3	0	0	0	1	1	3	0	-	124	0	0	0	0	0	1	1	1	1	1	85	11111	1	1		#NULL!	#NULL!	#NULL!	#NULL!		#NULL!	#NULL!	#NULL!	#NULL!	#NULL!	#NULL!
386	80386	1	58	59	161	1		1	1	0	-	0	-	3	0	0	0	0	0	2	0	-	120	0	0	0	0	0	1	1	1	1	1	100	11111	1	1		#NULL!	#NULL!	#NULL!	#NULL!		#NULL!	#NULL!	#NULL!	#NULL!	#NULL!	#NULL!
388	80388	2	71	64	160	1		2	1	0	-	0	-	3	0	1	6	1	1	2	0	-	121	0	0	0	0	0	1	1	1	1	1	100	11111	1	1		#NULL!	#NULL!	#NULL!	#NULL!		#NULL!	#NULL!	#NULL!	#NULL!	#NULL!	#NULL!
390	80390	1	40	74	174	1		3	1	1	HT	0	-	3	0	1	10	1	1	2	0	-	124	0	0	0	0	0	1	1	1	1	1	85	11111	1	1		#NULL!	#NULL!	#NULL!	#NULL!		#NULL!	#NULL!	#NULL!	#NULL!	#NULL!	#NULL!
392	80392	2	38	70	160	1		1	2	0	-	0	-	3	0	1	8	0	0	0	0	-	121	0	0	0	0	0	1	1	1	1	1	100	11111	1	1		#NULL!	#NULL!	#NULL!	#NULL!		#NULL!	#NULL!	#NULL!	#NULL!	#NULL!	#NULL!
393	80393	2	26	51	157	1		3	1	0	-	0	-	3	0	0	0	1	1	1	0	-	121	0	0	0	0	0	1	1	1	1	1	100	11111	1	1		#NULL!	#NULL!	#NULL!	#NULL!		#NULL!	#NULL!	#NULL!	#NULL!	#NULL!	#NULL!
396	80396	2	22	73	167	1		3	1	0	-	0	-	3	0	0	0	0	0	5	0	-	120	0	0	0	0	0	1	1	1	1	1	100	11111	1	1		#NULL!	#NULL!	#NULL!	#NULL!		#NULL!	#NULL!	#NULL!	#NULL!	#NULL!	#NULL!
397	80397	2	40	60	170	1		3	2	0	-	1	Bipolar disorder	3	0	0	0	0	0	4	0	-	120	0	0	0	0	0	1	1	1	1	1	100	11111	1	1		#NULL!	#NULL!	#NULL!	#NULL!		#NULL!	#NULL!	#NULL!	#NULL!	#NULL!	#NULL!
398	80398	1	24	68	171	1		3	1	0	-	0	-	3	0	0	0	0	0	2	0	-	120	0	0	0	0	0	1	1	1	1	1	80	11111	1	1		#NULL!	#NULL!	#NULL!	#NULL!		#NULL!	#NULL!	#NULL!	#NULL!	#NULL!	#NULL!
399	80399	2	24	81	153	1		3	2	0	-	0	-	3	0	0	0	0	0	0	1	MG30.30	123	0	0	1	0	0	1	1	1	1	1	80	11111	1	4	16	8	3	7	6	Paracetamol, analgesic balm	6	7	6	6	5	1
401	80401	1	43	62	173	1		3	1	0	-	0	-	3	0	1	8	1	1	3	1	MG30.30	120	1	0	1	0	1	1	1	1	1	1	60	11111	1	3	11	6	3	6	6	Rest	5	7	9	5	5	5
402	80402	1	31	143	179	1		3	1	1	CVI	0	-	3	0	1	6	1	1	3	0	-	120	0	0	0	0	0	1	1	1	1	1	80	11111	1	1		#NULL!	#NULL!	#NULL!	#NULL!		#NULL!	#NULL!	#NULL!	#NULL!	#NULL!	#NULL!
403	80403	2	24	65	167	1		3	1	0	-	0	-	3	0	0	0	0	0	0	0	-	120	0	0	0	0	0	1	1	1	1	1	100	11111	1	1		#NULL!	#NULL!	#NULL!	#NULL!		#NULL!	#NULL!	#NULL!	#NULL!	#NULL!	#NULL!
404	80404	1	61	55	164	1		1	1	1	DM,HT, ischemic stroke c rt hemiparesis	0	-	3	0	0	0	0	0	0	1	MG30.30	121	1	0	1	0	1	5	5	5	4	4	50	55544	-0.309	3	22	5	5	5	3	Rest	5	3	5	10	10	10
405	80405	2	47	44	154	1		1	1	0	-	0	-	3	0	0	0	0	0	0	0	-	120	0	0	0	0	0	1	1	1	1	2	70	11112	0.9419	1		#NULL!	#NULL!	#NULL!	#NULL!		#NULL!	#NULL!	#NULL!	#NULL!	#NULL!	#NULL!
406	80406	1	37	55	160	1		1	1	0	-	0	-	3	0	0	0	1	1	2	0	-	123	0	0	0	0	0	1	1	1	1	1	90	11111	1	1		#NULL!	#NULL!	#NULL!	#NULL!		#NULL!	#NULL!	#NULL!	#NULL!	#NULL!	#NULL!
407	80407	1	43	70	169	1		1	1	0	-	0	-	3	0	0	0	0	0	0	0	-	120	0	0	0	0	0	1	1	1	1	1	100	11111	1	1		#NULL!	#NULL!	#NULL!	#NULL!		#NULL!	#NULL!	#NULL!	#NULL!	#NULL!	#NULL!
410	80410	2	54	55	152	1		1	1	0	-	0	-	3	0	0	0	1	1	3	0	-	121	0	0	0	0	0	1	1	1	1	1	80	11111	1	1		#NULL!	#NULL!	#NULL!	#NULL!		#NULL!	#NULL!	#NULL!	#NULL!	#NULL!	#NULL!
412	80412	1	27	70	164	1		2	1	0	-	0	-	3	0	0	0	1	1	1	0	-	122	0	1	0	0	0	1	1	1	1	1	99	11111	1	1		#NULL!	#NULL!	#NULL!	#NULL!		#NULL!	#NULL!	#NULL!	#NULL!	#NULL!	#NULL!
413	80413	1	24	78	178	1		3	2	0	-	0	-	3	0	0	0	1	1	1	0	-	122	0	0	0	0	0	1	1	1	1	1	100	11111	1	1		#NULL!	#NULL!	#NULL!	#NULL!		#NULL!	#NULL!	#NULL!	#NULL!	#NULL!	#NULL!
414	80414	1	32	89	172	1		1	1	0	-	0	-	3	0	1	5	1	1	2	0	-	123	0	0	0	0	0	1	1	1	1	1	100	11111	1	1		#NULL!	#NULL!	#NULL!	#NULL!		#NULL!	#NULL!	#NULL!	#NULL!	#NULL!	#NULL!
415	80415	2	26	70	175	1		3	2	0	-	0	-	3	0	0	0	1	1	2	0	-	124	0	0	0	0	0	1	1	1	1	1	90	11111	1	1		#NULL!	#NULL!	#NULL!	#NULL!		#NULL!	#NULL!	#NULL!	#NULL!	#NULL!	#NULL!
416	80416	2	57	82	156	1		2	1	0	-	0	-	3	0	1	11	0	0	2	0	-	122	1	0	0	0	0	1	1	1	1	1	100	11111	1	1		#NULL!	#NULL!	#NULL!	#NULL!		#NULL!	#NULL!	#NULL!	#NULL!	#NULL!	#NULL!
417	80417	1	18	54	170	1		3	1	0	-	0	-	3	0	0	0	1	1	1	0	-	122	1	0	0	0	0	1	1	1	1	1	100	11111	1	1		#NULL!	#NULL!	#NULL!	#NULL!		#NULL!	#NULL!	#NULL!	#NULL!	#NULL!	#NULL!
418	80418	2	26	48	166	1		3	2	0	-	0	-	3	0	1	7	0	0	4	0	-	122	0	0	0	0	0	1	1	1	1	1	100	11111	1	1		#NULL!	#NULL!	#NULL!	#NULL!		#NULL!	#NULL!	#NULL!	#NULL!	#NULL!	#NULL!
419	80419	2	22	46	160	0		3	1	0	-	0	-	3	0	0	0	0	0	0	0	-	124	1	0	0	0	0	1	1	1	1	1	95	11111	1	1		#NULL!	#NULL!	#NULL!	#NULL!		#NULL!	#NULL!	#NULL!	#NULL!	#NULL!	#NULL!
422	80422	2	18	54	159	1		3	1	0	-	0	-	3	0	0	0	0	0	3	0	-	122	0	0	0	0	0	1	1	1	1	1	100	11111	1	1		#NULL!	#NULL!	#NULL!	#NULL!		#NULL!	#NULL!	#NULL!	#NULL!	#NULL!	#NULL!
425	80425	1	44	70	176	1		3	2	0	-	0	-	3	0	0	0	1	1	2	0	-	123	0	0	0	0	0	1	1	1	1	1	100	11111	1	1		#NULL!	#NULL!	#NULL!	#NULL!		#NULL!	#NULL!	#NULL!	#NULL!	#NULL!	#NULL!
427	80427	1	59	80	170	1		1	1	0	-	0	-	3	0	0	0	0	0	0	0	-	122	0	0	0	0	0	1	1	1	1	1	100	11111	1	1		#NULL!	#NULL!	#NULL!	#NULL!		#NULL!	#NULL!	#NULL!	#NULL!	#NULL!	#NULL!
428	80428	1	53	70	168	1		3	2	0	-	0	-	3	0	1	6	0	0	0	0	-	122	0	0	0	0	0	1	1	1	1	1	100	11111	1	1		#NULL!	#NULL!	#NULL!	#NULL!		#NULL!	#NULL!	#NULL!	#NULL!	#NULL!	#NULL!
430	80430	1	31	100	171	1		1	2	0	-	0	-	3	0	0	0	1	1	2	0	-	123	0	0	0	0	0	1	1	1	1	1	100	11111	1	1		#NULL!	#NULL!	#NULL!	#NULL!		#NULL!	#NULL!	#NULL!	#NULL!	#NULL!	#NULL!
431	80431	2	26	44	150	0	Laos	1	1	0	-	0	-	3	0	0	0	1	1	3	0	-	123	0	0	0	0	0	1	1	1	1	1	100	11111	1	1		#NULL!	#NULL!	#NULL!	#NULL!		#NULL!	#NULL!	#NULL!	#NULL!	#NULL!	#NULL!
432	80432	2	20	72	160	1		3	2	0	-	0	-	3	0	0	0	0	0	2	0	-	123	0	0	0	0	0	1	1	1	1	1	100	11111	1	1		#NULL!	#NULL!	#NULL!	#NULL!		#NULL!	#NULL!	#NULL!	#NULL!	#NULL!	#NULL!
433	80433	2	57	64	152	1		3	1	0	-	0	-	3	0	0	0	1	1	2	0	-	123	0	0	0	0	0	1	1	1	1	1	99	11111	1	1		#NULL!	#NULL!	#NULL!	#NULL!		#NULL!	#NULL!	#NULL!	#NULL!	#NULL!	#NULL!
434	80434	2	62	70	154	1		1	1	0	-	0	-	3	0	0	0	1	1	2	0	-	123	0	0	0	0	0	1	1	1	1	1	100	11111	1	1		#NULL!	#NULL!	#NULL!	#NULL!		#NULL!	#NULL!	#NULL!	#NULL!	#NULL!	#NULL!
436	80436	2	19	39	154	1		3	2	0	-	0	-	3	0	0	0	1	1	2	0	-	123	0	0	0	0	0	1	1	1	1	1	100	11111	1	1		#NULL!	#NULL!	#NULL!	#NULL!		#NULL!	#NULL!	#NULL!	#NULL!	#NULL!	#NULL!
437	80437	1	58	60	170	1		1	1	0	-	0	-	3	0	0	0	0	0	1	0	-	123	0	0	0	0	0	1	1	1	1	1	100	11111	1	1		#NULL!	#NULL!	#NULL!	#NULL!		#NULL!	#NULL!	#NULL!	#NULL!	#NULL!	#NULL!
438	80438	1	55	70	166	1		1	1	0	-	0	-	3	0	1	7	1	1	2	0	-	123	0	0	0	0	0	1	1	1	1	1	100	11111	1	1		#NULL!	#NULL!	#NULL!	#NULL!		#NULL!	#NULL!	#NULL!	#NULL!	#NULL!	#NULL!
439	80439	1	27	56	156	0		3	1	0	-	0	-	3	0	0	0	0	0	0	0	-	123	0	0	0	0	0	1	1	1	1	1	100	11111	1	1		#NULL!	#NULL!	#NULL!	#NULL!		#NULL!	#NULL!	#NULL!	#NULL!	#NULL!	#NULL!
440	80440	2	50	84	158	1		3	1	0	-	0	-	3	0	0	0	1	1	2	0	-	123	0	0	0	0	0	1	1	1	1	1	80	11111	1	1		#NULL!	#NULL!	#NULL!	#NULL!		#NULL!	#NULL!	#NULL!	#NULL!	#NULL!	#NULL!
441	80441	1	44	90	179	1		1	2	0	-	0	-	2	1	1	8	1	1	1	0	-	123	0	0	0	0	0	1	1	1	1	1	100	11111	1	1		#NULL!	#NULL!	#NULL!	#NULL!		#NULL!	#NULL!	#NULL!	#NULL!	#NULL!	#NULL!
442	80442	1	33	55	155	1		1	1	0	-	0	-	3	0	0	0	0	0	2	0	-	123	0	0	0	0	0	1	1	1	1	1	99	11111	1	1		#NULL!	#NULL!	#NULL!	#NULL!		#NULL!	#NULL!	#NULL!	#NULL!	#NULL!	#NULL!
444	80444	2	29	81	163	1		3	2	0	-	0	-	3	0	0	0	1	1	1	0	-	123	0	0	0	0	0	1	1	1	1	1	99	11111	1	1		#NULL!	#NULL!	#NULL!	#NULL!		#NULL!	#NULL!	#NULL!	#NULL!	#NULL!	#NULL!
446	80446	2	35	47	165	1		1	1	0	-	0	-	3	0	1	12	1	1	1	0	-	123	0	0	0	0	0	1	1	1	1	1	99	11111	1	1		#NULL!	#NULL!	#NULL!	#NULL!		#NULL!	#NULL!	#NULL!	#NULL!	#NULL!	#NULL!
447	80447	1	43	96	174	1		3	2	0	-	0	-	3	0	0	0	0	0	3	0	-	123	0	0	0	0	0	1	1	1	1	1	100	11111	1	1		#NULL!	#NULL!	#NULL!	#NULL!		#NULL!	#NULL!	#NULL!	#NULL!	#NULL!	#NULL!
448	80448	2	43	71	158	1		1	1	0	-	0	-	3	0	1	7	1	3	1	0	-	122	1	0	0	0	0	1	1	1	1	1	99	11111	1	1		#NULL!	#NULL!	#NULL!	#NULL!		#NULL!	#NULL!	#NULL!	#NULL!	#NULL!	#NULL!
449	80449	2	38	82	155	1		1	1	0	-	0	-	3	0	0	0	1	3	1	0	-	123	1	0	0	0	0	1	1	1	1	1	95	11111	1	1		#NULL!	#NULL!	#NULL!	#NULL!		#NULL!	#NULL!	#NULL!	#NULL!	#NULL!	#NULL!
450	80450	2	23	52	171	1		3	2	0	-	0	-	3	0	1	12	1	1	1	0	-	123	0	0	0	0	0	1	1	1	1	1	99	11111	1	1		#NULL!	#NULL!	#NULL!	#NULL!		#NULL!	#NULL!	#NULL!	#NULL!	#NULL!	#NULL!
451	80451	2	92	55	173	1		2	1	0	-	0	-	3	0	1	10	1	1	2	0	-	122	0	0	0	0	0	1	1	1	1	1	98	11111	1	1		#NULL!	#NULL!	#NULL!	#NULL!		#NULL!	#NULL!	#NULL!	#NULL!	#NULL!	#NULL!
453	80453	1	39	66	170	1		1	1	0	-	0	-	3	0	1	7	0	0	5	0	-	122	0	0	0	0	0	1	1	1	1	1	100	11111	1	1		#NULL!	#NULL!	#NULL!	#NULL!		#NULL!	#NULL!	#NULL!	#NULL!	#NULL!	#NULL!
455	80455	2	25	47	155	1		3	2	0	-	0	-	3	0	0	0	0	0	4	0	-	122	0	0	0	0	0	1	1	1	1	1	99	11111	1	1		#NULL!	#NULL!	#NULL!	#NULL!		#NULL!	#NULL!	#NULL!	#NULL!	#NULL!	#NULL!
457	80457	1	31	55	160	1		3	2	0	-	0	-	3	0	1	6	1	1	2	0	-	122	0	0	0	0	0	1	1	1	1	1	100	11111	1	1		#NULL!	#NULL!	#NULL!	#NULL!		#NULL!	#NULL!	#NULL!	#NULL!	#NULL!	#NULL!
461	80461	1	19	71	173	1		3	1	0	-	0	-	3	0	0	0	0	0	0	0	-	122	0	0	0	0	0	1	1	1	1	1	99	11111	1	1		#NULL!	#NULL!	#NULL!	#NULL!		#NULL!	#NULL!	#NULL!	#NULL!	#NULL!	#NULL!
462	80462	1	58	75	150	1		3	1	0	-	0	-	3	0	0	0	0	0	1	0	-	122	0	0	0	0	0	1	1	1	1	1	97	11111	1	1		#NULL!	#NULL!	#NULL!	#NULL!		#NULL!	#NULL!	#NULL!	#NULL!	#NULL!	#NULL!
463	80463	2	32	65	164	1		2	1	0	-	0	-	3	0	0	0	1	1	2	0	-	122	0	0	0	0	0	1	1	1	1	2	98	11112	0.9419	1		#NULL!	#NULL!	#NULL!	#NULL!		#NULL!	#NULL!	#NULL!	#NULL!	#NULL!	#NULL!
466	80466	1	47	72	169	1		1	2	0	-	0	-	3	0	0	0	1	2	3	0	-	122	0	0	0	0	0	1	1	1	1	1	95	11111	1	1		#NULL!	#NULL!	#NULL!	#NULL!		#NULL!	#NULL!	#NULL!	#NULL!	#NULL!	#NULL!
467	80467	2	28	45	148	1		3	1	0	-	1	Mental retardation	3	0	0	0	0	0	1	0	-	123	0	0	0	0	0	1	1	1	1	1	95	11111	1	1		#NULL!	#NULL!	#NULL!	#NULL!		#NULL!	#NULL!	#NULL!	#NULL!	#NULL!	#NULL!
468	80468	2	19	57	163	1		3	1	0	-	0	-	3	0	1	6	0	0	4	0	-	122	0	0	0	0	0	1	1	1	1	1	95	11111	1	1		#NULL!	#NULL!	#NULL!	#NULL!		#NULL!	#NULL!	#NULL!	#NULL!	#NULL!	#NULL!
469	80469	2	28	53.2	166	1		3	1	0	-	0	-	3	0	1	6	0	0	2	0	-	122	0	0	0	0	0	1	1	1	1	1	90	11111	1	1		#NULL!	#NULL!	#NULL!	#NULL!		#NULL!	#NULL!	#NULL!	#NULL!	#NULL!	#NULL!
470	80470	2	28	55	163	1		2	1	0	-	0	-	3	0	0	0	1	1	1	0	-	121	0	0	0	0	0	1	1	1	1	1	70	11111	1	1		#NULL!	#NULL!	#NULL!	#NULL!		#NULL!	#NULL!	#NULL!	#NULL!	#NULL!	#NULL!
471	80471	2	45	80	154	1		2	1	1	HT,DM	0	-	3	0	0	0	0	0	0	0	-	121	0	0	0	0	0	1	1	1	1	1	95	11111	1	1		#NULL!	#NULL!	#NULL!	#NULL!		#NULL!	#NULL!	#NULL!	#NULL!	#NULL!	#NULL!
472	80472	1	30	70	165	0		3	1	0	-	0	-	3	0	0	0	0	0	2	0	-	121	0	0	0	0	0	1	1	1	1	1	100	11111	1	1		#NULL!	#NULL!	#NULL!	#NULL!		#NULL!	#NULL!	#NULL!	#NULL!	#NULL!	#NULL!
473	80473	1	33	42.7	165	1		1	1	0	-	1	Anxiety	3	0	1	6	0	0	0	1	MG30.30	122	0	0	1	0	1	1	1	1	1	1	100	11111	1	3	5	4	1	4	1	Rest	10	1	1	1	5	1
474	80474	2	18	42	158	1		3	1	0	-	1	Anxiety	3	0	0	0	0	0	0	0	-	122	0	0	0	0	0	1	1	1	1	3	90	11113	0.9042	1		#NULL!	#NULL!	#NULL!	#NULL!		#NULL!	#NULL!	#NULL!	#NULL!	#NULL!	#NULL!
475	80475	2	44	63	163	1		2	1	0	-	0	-	3	0	0	0	0	0	3	0	-	122	0	0	0	0	0	1	1	1	1	1	95	11111	1	1		#NULL!	#NULL!	#NULL!	#NULL!		#NULL!	#NULL!	#NULL!	#NULL!	#NULL!	#NULL!
476	80476	2	37	60.4	161	1		1	1	1	Scleroderma	0	-	3	0	1	10	0	0	1	0	-	122	1	0	0	0	0	1	1	1	1	1	80	11111	1	1		#NULL!	#NULL!	#NULL!	#NULL!		#NULL!	#NULL!	#NULL!	#NULL!	#NULL!	#NULL!
477	80477	2	22	60	150	0		1	1	0	-	0	-	3	0	0	0	0	0	2	0	-	123	0	0	0	0	0	1	1	1	1	1	100	11111	1	1		#NULL!	#NULL!	#NULL!	#NULL!		#NULL!	#NULL!	#NULL!	#NULL!	#NULL!	#NULL!
478	80478	1	30	65	160	0		1	1	0	-	0	-	3	0	0	0	0	0	4	0	-	123	0	0	0	0	0	1	1	1	1	1	100	11111	1	1		#NULL!	#NULL!	#NULL!	#NULL!		#NULL!	#NULL!	#NULL!	#NULL!	#NULL!	#NULL!
479	80479	2	36	108	161	1		3	1	1	DM,SLE	0	-	2	1	1	20	0	0	0	0	-	123	0	0	0	0	0	1	1	1	1	1	80	11111	1	1		#NULL!	#NULL!	#NULL!	#NULL!		#NULL!	#NULL!	#NULL!	#NULL!	#NULL!	#NULL!
481	80481	1	23	80	172	1		3	1	1	-	0	-	3	0	0	0	1	1	2	0	-	122	0	0	0	0	0	1	1	1	1	1	100	11111	1	1		#NULL!	#NULL!	#NULL!	#NULL!		#NULL!	#NULL!	#NULL!	#NULL!	#NULL!	#NULL!
482	80482	2	56	80	161	1		2	1	1	DM,HT	0	-	3	0	0	0	0	0	0	0	-	122	0	0	0	0	0	1	1	1	1	1	80	11111	1	1		#NULL!	#NULL!	#NULL!	#NULL!		#NULL!	#NULL!	#NULL!	#NULL!	#NULL!	#NULL!
483	80483	2	35	38	147	1		1	1	0	-	0	-	3	0	0	0	0	0	2	0	-	122	0	0	0	0	0	1	1	1	1	1	50	11111	1	1		#NULL!	#NULL!	#NULL!	#NULL!		#NULL!	#NULL!	#NULL!	#NULL!	#NULL!	#NULL!
484	80484	2	23	45	150	0		3	1	0	-	0	-	3	0	0	0	0	0	3	0	-	123	0	0	0	0	0	1	1	1	1	1	90	11111	1	1		#NULL!	#NULL!	#NULL!	#NULL!		#NULL!	#NULL!	#NULL!	#NULL!	#NULL!	#NULL!
485	80485	1	65	65	156	1		1	1	1	HT	0	-	3	0	0	0	1	1	2	0	-	122	0	0	0	0	0	1	1	1	1	1	98	11111	1	1		#NULL!	#NULL!	#NULL!	#NULL!		#NULL!	#NULL!	#NULL!	#NULL!	#NULL!	#NULL!
487	80487	1	29	80	185	1		3	1	1	GERD	0	-	3	0	0	0	0	0	2	0	-	122	0	0	0	0	0	1	1	1	1	1	100	11111	1	1		#NULL!	#NULL!	#NULL!	#NULL!		#NULL!	#NULL!	#NULL!	#NULL!	#NULL!	#NULL!
488	80488	2	27	49	157	1		3	2	0	-	0	-	3	0	0	0	1	1	2	0	-	122	1	0	0	0	0	1	1	1	1	1	50	11111	1	1		#NULL!	#NULL!	#NULL!	#NULL!		#NULL!	#NULL!	#NULL!	#NULL!	#NULL!	#NULL!
489	80489	2	45	50	150	0		1	1	0	-	0	-	3	0	0	0	0	0	4	1	MG30.30	121	0	0	1	0	1	1	1	1	2	1	55	11121	0.9436	3	19	6	1	5	1	Analgesic cream	6	1	1	3	1	0
490	80490	1	44	80	180	1		1	2	0	-	0	-	3	0	0	0	1	1	2	1	MG30.03	122	0	0	1	0	0	1	1	1	1	1	90	11111	1	4	2	4	1	4	1	Rest	5	1	1	1	1	1
491	80491	1	29	90	168	1		1	1	0	-	0	-	3	0	0	0	1	1	2	1	MG30.30	122	0	0	1	0	0	1	1	1	1	1	75	11111	1	4	16	6	0	5	5	Muscle relaxant	10	1	1	1	1	1
493	80493	2	62	52	148	1		3	2	1	HT, DLP,thyroid	0	-	3	0	1	10	1	1	2	0	-	123	1	0	0	0	0	1	1	1	1	1	95	11111	1	1		#NULL!	#NULL!	#NULL!	#NULL!		#NULL!	#NULL!	#NULL!	#NULL!	#NULL!	#NULL!
494	80494	1	35	140	187	1		3	1	0	-	0	-	3	0	0	0	1	1	2	0	-	122	0	0	0	0	0	1	1	1	1	1	90	11111	1	1		#NULL!	#NULL!	#NULL!	#NULL!		#NULL!	#NULL!	#NULL!	#NULL!	#NULL!	#NULL!
496	80496	2	63	75	151	1		1	1	1	HT	0	-	3	0	1	9	1	1	2	0	-	122	0	1	0	0	0	1	1	1	1	1	90	11111	1	1		#NULL!	#NULL!	#NULL!	#NULL!		#NULL!	#NULL!	#NULL!	#NULL!	#NULL!	#NULL!
497	80497	2	55	82	168	1		1	1	1	HT,DLP	0	-	1	3	1	16	0	0	2	0	-	115	1	0	0	0	0	1	1	1	1	1	85	11111	1	1		#NULL!	#NULL!	#NULL!	#NULL!		#NULL!	#NULL!	#NULL!	#NULL!	#NULL!	#NULL!
498	80498	2	42	54.5	160	1		1	2	0	-	0	-	3	0	0	0	0	0	1	0	-	122	0	0	0	0	0	1	1	1	1	1	100	11111	1	1		#NULL!	#NULL!	#NULL!	#NULL!		#NULL!	#NULL!	#NULL!	#NULL!	#NULL!	#NULL!
499	80499	2	54	67	163	1		3	1	1	DM,MM	0	-	3	0	1	9	1	1	2	0	-	123	0	0	0	0	0	1	1	1	1	1	100	11111	1	1		#NULL!	#NULL!	#NULL!	#NULL!		#NULL!	#NULL!	#NULL!	#NULL!	#NULL!	#NULL!
500	80500	1	38	68.5	169	1		3	1	0	-	0	-	3	0	1	5	1	1	4	0	-	122	0	0	0	0	0	1	1	1	1	1	90	11111	1	1		#NULL!	#NULL!	#NULL!	#NULL!		#NULL!	#NULL!	#NULL!	#NULL!	#NULL!	#NULL!
501	80501	2	30	80	162	1		1	1	0	-	0	-	3	0	0	0	1	2	1	0	-	122	0	0	0	0	0	1	1	1	1	1	80	11111	1	1		#NULL!	#NULL!	#NULL!	#NULL!		#NULL!	#NULL!	#NULL!	#NULL!	#NULL!	#NULL!
502	80502	2	20	48.5	162	1		3	1	0	-	0	-	3	0	1	9	1	2	1	0	-	122	1	0	0	0	0	1	1	1	1	1	95	11111	1	1		#NULL!	#NULL!	#NULL!	#NULL!		#NULL!	#NULL!	#NULL!	#NULL!	#NULL!	#NULL!
503	80503	2	44	47.3	157	1		3	2	0	-	0	-	3	0	1	8	1	1	1	0	-	123	1	0	0	0	0	1	1	1	1	1	90	11111	1	1		#NULL!	#NULL!	#NULL!	#NULL!		#NULL!	#NULL!	#NULL!	#NULL!	#NULL!	#NULL!
507	80507	1	54	69.9	165	1		1	1	0	-	0	-	3	0	1	4	1	1	2	0	-	120	1	1	0	0	0	1	1	1	1	1	50	11111	1	1		#NULL!	#NULL!	#NULL!	#NULL!		#NULL!	#NULL!	#NULL!	#NULL!	#NULL!	#NULL!
508	80508	2	42	56	157	1		3	2	0	-	0	-	3	0	0	0	1	1	2	0	-	117	1	0	1	1	0	1	1	1	1	1	89	11111	1	2	2	8	2	5	2	Paracetamol	10	1	1	1	1	1
509	80509	1	60	69.5	176	1		1	1	1	DM,HT	0	-	3	0	1	5	1	1	2	0	-	123	0	0	0	0	0	1	1	1	1	1	90	11111	1	1		#NULL!	#NULL!	#NULL!	#NULL!		#NULL!	#NULL!	#NULL!	#NULL!	#NULL!	#NULL!
510	80510	1	50	61	166	1		3	1	0	-	0	-	3	0	0	0	0	0	2	0	-	122	0	0	0	0	0	1	1	1	1	1	100	11111	1	1		#NULL!	#NULL!	#NULL!	#NULL!		#NULL!	#NULL!	#NULL!	#NULL!	#NULL!	#NULL!
511	80511	1	22	56	165	1		3	1	0	-	0	-	3	0	0	0	1	1	1	0	-	120	0	0	0	0	0	1	1	1	1	1	100	11111	1	1		#NULL!	#NULL!	#NULL!	#NULL!		#NULL!	#NULL!	#NULL!	#NULL!	#NULL!	#NULL!
512	80512	2	44	77	155	1		1	1	0	-	0	-	3	0	0	0	1	3	1	0	-	121	1	0	0	0	0	1	1	1	1	1	100	11111	1	1		#NULL!	#NULL!	#NULL!	#NULL!		#NULL!	#NULL!	#NULL!	#NULL!	#NULL!	#NULL!
513	80513	2	32	57.4	160	1		3	2	1	Asthma	0	-	3	0	1	4	1	1	2	0	-	121	1	0	0	0	0	1	1	1	1	1	80	11111	1	1		#NULL!	#NULL!	#NULL!	#NULL!		#NULL!	#NULL!	#NULL!	#NULL!	#NULL!	#NULL!
514	80514	2	63	48.4	150	1		3	1	1	Asthma	0	-	3	0	0	0	1	1	2	0	-	120	1	0	0	0	0	1	1	1	1	1	80	11111	1	1		#NULL!	#NULL!	#NULL!	#NULL!		#NULL!	#NULL!	#NULL!	#NULL!	#NULL!	#NULL!
516	80516	1	32	60	160	0	Myanmar	1	1	0	-	0	-	3	0	0	0	0	0	3	0	-	120	0	0	0	0	0	1	1	1	1	1	90	11111	1	1		#NULL!	#NULL!	#NULL!	#NULL!		#NULL!	#NULL!	#NULL!	#NULL!	#NULL!	#NULL!
517	80517	1	70	65	173	1		2	2	1	DM,HT	0	-	3	0	1	7	1	1	2	0	-	120	1	0	0	0	0	1	1	1	1	1	75	11111	1	1		#NULL!	#NULL!	#NULL!	#NULL!		#NULL!	#NULL!	#NULL!	#NULL!	#NULL!	#NULL!
521	80521	1	68	72	167	1		1	2	1	HT,gout	0	-	3	0	0	0	1	1	2	0	-	120	0	0	0	0	0	1	1	1	1	1	80	11111	1	1		#NULL!	#NULL!	#NULL!	#NULL!		#NULL!	#NULL!	#NULL!	#NULL!	#NULL!	#NULL!
522	80522	2	79	59	152	1		1	1	1	DM,HT,DLP	0	-	3	0	0	0	1	1	2	0	-	121	0	0	0	0	0	1	1	1	1	1	60	11111	1	1		#NULL!	#NULL!	#NULL!	#NULL!		#NULL!	#NULL!	#NULL!	#NULL!	#NULL!	#NULL!
523	80523	2	31	50	150	0	Cambodian	3	1	0	-	0	-	3	0	0	0	0	0	0	0	-	120	0	0	0	0	0	1	1	1	1	1	80	11111	1	1		#NULL!	#NULL!	#NULL!	#NULL!		#NULL!	#NULL!	#NULL!	#NULL!	#NULL!	#NULL!
524	80524	1	28	80	173	1		1	1	0	-	0	-	3	0	0	0	1	2	1	0	-	120	0	0	0	0	0	1	1	1	1	1	98	11111	1	1		#NULL!	#NULL!	#NULL!	#NULL!		#NULL!	#NULL!	#NULL!	#NULL!	#NULL!	#NULL!
525	80525	2	40	57	150	1		1	1	0	-	0	-	3	0	0	0	1	2	1	0	-	120	1	0	0	0	0	1	1	1	1	1	70	11111	1	1		#NULL!	#NULL!	#NULL!	#NULL!		#NULL!	#NULL!	#NULL!	#NULL!	#NULL!	#NULL!
526	80526	2	19	51	156	1		3	1	0	-	0	-	3	0	0	0	1	1	2	0	-	120	0	0	0	0	0	1	1	1	1	1	80	11111	1	1		#NULL!	#NULL!	#NULL!	#NULL!		#NULL!	#NULL!	#NULL!	#NULL!	#NULL!	#NULL!
527	80527	2	33	50	161	1		3	2	0	-	0	-	3	0	0	0	1	1	3	0	-	120	0	0	0	0	0	1	1	1	1	1	90	11111	1	1		#NULL!	#NULL!	#NULL!	#NULL!		#NULL!	#NULL!	#NULL!	#NULL!	#NULL!	#NULL!
528	80528	1	34	60	167	1		1	1	0	-	0	-	3	0	0	0	1	2	1	0	-	120	0	0	0	0	0	1	1	1	1	1	90	11111	1	1		#NULL!	#NULL!	#NULL!	#NULL!		#NULL!	#NULL!	#NULL!	#NULL!	#NULL!	#NULL!
529	80529	2	51	52	158	1		3	1	0	-	0	-	3	0	0	0	1	1	2	0	-	120	0	0	0	0	0	1	1	1	1	1	90	11111	1	1		#NULL!	#NULL!	#NULL!	#NULL!		#NULL!	#NULL!	#NULL!	#NULL!	#NULL!	#NULL!
530	80530	1	60	50	155	1		3	1	1	Asthma	0	-	3	0	0	0	0	0	0	0	-	120	0	0	0	0	0	1	1	1	1	1	80	11111	1	1		#NULL!	#NULL!	#NULL!	#NULL!		#NULL!	#NULL!	#NULL!	#NULL!	#NULL!	#NULL!
531	80531	1	38	70	171	1		3	1	0	-	0	-	3	0	1	12	1	1	2	0	-	120	0	0	0	0	0	1	1	1	1	1	98	11111	1	1		#NULL!	#NULL!	#NULL!	#NULL!		#NULL!	#NULL!	#NULL!	#NULL!	#NULL!	#NULL!
532	80532	1	47	84	175	1		1	1	1	AR	0	-	2	1	1	11	1	1	2	0	-	120	1	0	0	0	0	1	1	1	1	1	90	11111	1	1		#NULL!	#NULL!	#NULL!	#NULL!		#NULL!	#NULL!	#NULL!	#NULL!	#NULL!	#NULL!
534	80534	2	50	62	160	1		1	1	0	-	0	-	3	0	0	0	0	0	2	0	-	120	0	0	0	0	0	1	1	1	1	1	70	11111	1	1		#NULL!	#NULL!	#NULL!	#NULL!		#NULL!	#NULL!	#NULL!	#NULL!	#NULL!	#NULL!
535	80535	1	47	87	166	1		1	1	1	Gout	0	-	3	0	0	0	1	1	2	0	-	120	0	0	0	0	0	1	1	1	1	1	90	11111	1	1		#NULL!	#NULL!	#NULL!	#NULL!		#NULL!	#NULL!	#NULL!	#NULL!	#NULL!	#NULL!
537	80537	1	49	67	174	1		1	2	0	-	0	-	3	0	0	0	0	0	0	0	-	120	0	0	0	0	0	1	1	1	1	1	100	11111	1	1		#NULL!	#NULL!	#NULL!	#NULL!		#NULL!	#NULL!	#NULL!	#NULL!	#NULL!	#NULL!
538	80538	1	49	86	174	1		1	1	1	HT	0	-	3	0	0	0	1	1	1	0	-	120	0	0	0	0	0	1	1	1	1	1	90	11111	1	1		#NULL!	#NULL!	#NULL!	#NULL!		#NULL!	#NULL!	#NULL!	#NULL!	#NULL!	#NULL!
539	80539	2	30	71.9	154	1		1	2	0	-	0	-	3	0	0	0	1	2	1	0	-	120	0	0	0	0	0	1	1	1	1	1	90	11111	1	1		#NULL!	#NULL!	#NULL!	#NULL!		#NULL!	#NULL!	#NULL!	#NULL!	#NULL!	#NULL!
540	80540	2	58	54.9	146	1		1	1	0	-	0	-	3	0	1	7	0	0	1	0	-	120	0	0	0	0	0	1	1	1	1	1	90	11111	1	1		#NULL!	#NULL!	#NULL!	#NULL!		#NULL!	#NULL!	#NULL!	#NULL!	#NULL!	#NULL!
541	80541	2	20	61	154	1		3	2	0	-	0	-	3	0	0	0	0	0	3	0	-	120	0	0	0	0	0	1	1	1	1	1	100	11111	1	1		#NULL!	#NULL!	#NULL!	#NULL!		#NULL!	#NULL!	#NULL!	#NULL!	#NULL!	#NULL!
542	80542	1	45	71.1	169	1		1	1	0	-	0	-	3	0	1	6	1	1	2	0	-	120	0	0	0	0	0	1	1	1	1	1	95	11111	1	1		#NULL!	#NULL!	#NULL!	#NULL!		#NULL!	#NULL!	#NULL!	#NULL!	#NULL!	#NULL!
543	80543	2	39	68	155	1		1	1	1	HT	0	-	3	0	0	0	0	0	2	0	-	118	1	1	0	0	0	1	1	1	1	1	80	11111	1	1		#NULL!	#NULL!	#NULL!	#NULL!		#NULL!	#NULL!	#NULL!	#NULL!	#NULL!	#NULL!
544	80544	2	66	44.3	136	1		1	1	0	-	0	-	3	0	1	8	1	1	2	0	-	118	0	0	0	0	0	1	1	1	1	1	70	11111	1	1		#NULL!	#NULL!	#NULL!	#NULL!		#NULL!	#NULL!	#NULL!	#NULL!	#NULL!	#NULL!
545	80545	1	20	55	163	1		3	1	0	-	0	-	3	0	0	0	0	0	2	0	-	123	0	0	0	0	0	1	1	1	1	1	100	11111	1	1		#NULL!	#NULL!	#NULL!	#NULL!		#NULL!	#NULL!	#NULL!	#NULL!	#NULL!	#NULL!
546	80546	1	25	60	176	1		1	2	0	-	0	-	3	0	0	0	0	0	2	0	-	116	0	0	0	0	0	1	1	1	1	1	90	11111	1	1		#NULL!	#NULL!	#NULL!	#NULL!		#NULL!	#NULL!	#NULL!	#NULL!	#NULL!	#NULL!
548	80548	2	93	45	160	1		2	1	1	HT	0	-	3	0	1	9	0	0	0	0	-	149	0	0	0	0	0	1	1	1	1	1	90	11111	1	1		#NULL!	#NULL!	#NULL!	#NULL!		#NULL!	#NULL!	#NULL!	#NULL!	#NULL!	#NULL!
550	80550	1	27	53	160	1		3	1	0	-	0	-	3	0	0	0	1	1	1	0	-	149	0	1	0	0	0	1	1	1	1	1	100	11111	1	1		#NULL!	#NULL!	#NULL!	#NULL!		#NULL!	#NULL!	#NULL!	#NULL!	#NULL!	#NULL!
551	80551	1	31	147	180	1		3	2	1	Obesity,HT,IFG	1	Depressed mood	3	0	1	13	1	3	1	0	-	149	0	0	0	0	0	1	1	1	1	3	100	11113	0.9042	1		#NULL!	#NULL!	#NULL!	#NULL!		#NULL!	#NULL!	#NULL!	#NULL!	#NULL!	#NULL!
553	80553	2	50	95	165	1		1	2	1	HT,DM	1	Depressed mood	3	0	1	9	1	3	1	1	MG30.31 C&L spondylosis, OA knee	149	1	1	1	0	1	3	1	3	3	3	60	31333	0.68	3	5	10	0	5	0	Tramadol, arcoxia	10	5	8	5	8	9
555	80555	1	30	80	175	1		3	1	0	-	0	-	3	0	0	0	1	2	1	0	-	149	1	1	0	0	0	1	1	1	1	1	100	11111	1	1		#NULL!	#NULL!	#NULL!	#NULL!		#NULL!	#NULL!	#NULL!	#NULL!	#NULL!	#NULL!
557	80557	1	22	70	174	1		3	2	1	Asthma	0	-	3	0	1	6	1	2	1	0	-	149	0	1	0	0	0	1	1	1	1	1	90	11111	1	1		#NULL!	#NULL!	#NULL!	#NULL!		#NULL!	#NULL!	#NULL!	#NULL!	#NULL!	#NULL!
559	80559	1	22	58	178	1		3	2	0	-	0	-	3	0	1	9	1	3	1	0	-	149	0	1	0	0	0	1	1	1	1	1	100	11111	1	1		#NULL!	#NULL!	#NULL!	#NULL!		#NULL!	#NULL!	#NULL!	#NULL!	#NULL!	#NULL!
560	80560	1	21	74	169	1		3	2	0	-	0	-	3	0	1	13	1	3	1	0	-	149	0	1	0	0	0	1	1	1	1	1	80	11111	1	1		#NULL!	#NULL!	#NULL!	#NULL!		#NULL!	#NULL!	#NULL!	#NULL!	#NULL!	#NULL!
561	80561	1	21	62	175	1		3	2	0	-	0	-	3	0	1	9	1	3	1	0	-	149	0	1	0	0	0	1	1	1	1	1	100	11111	1	1		#NULL!	#NULL!	#NULL!	#NULL!		#NULL!	#NULL!	#NULL!	#NULL!	#NULL!	#NULL!
563	80563	2	28	45	159	1		3	2	0	-	0	-	3	0	1	12	1	2	2	0	-	149	1	0	0	0	0	1	1	1	1	1	100	11111	1	1		#NULL!	#NULL!	#NULL!	#NULL!		#NULL!	#NULL!	#NULL!	#NULL!	#NULL!	#NULL!
565	80565	2	54	67	160	1		1	1	1	DM,HT,DLP	1	Depressed mood	3	0	1	7	1	1	2	1	MG30.30	148	1	0	1	0	0	4	1	4	4	3	70	41443	0.3329	4	16	8	0	5	0	Paracetamol	8	0	8	8	10	10
566	80566	1	71	65	165	1		1	2	0	-	0	-	3	0	1	3	1	1	2	0	-	148	0	0	0	0	0	1	1	1	1	1	70	11111	1	1		#NULL!	#NULL!	#NULL!	#NULL!		#NULL!	#NULL!	#NULL!	#NULL!	#NULL!	#NULL!
567	80567	2	38	46	156	1		3	2	0	-	0	-	3	0	0	0	1	1	2	0	-	148	0	1	0	0	0	1	1	1	1	1	99	11111	1	1		#NULL!	#NULL!	#NULL!	#NULL!		#NULL!	#NULL!	#NULL!	#NULL!	#NULL!	#NULL!
569	80569	2	44	56	160	1		1	1	0	-	0	-	3	0	0	0	0	0	2	0	-	148	1	0	0	0	0	1	1	1	1	1	100	11111	1	1		#NULL!	#NULL!	#NULL!	#NULL!		#NULL!	#NULL!	#NULL!	#NULL!	#NULL!	#NULL!
570	80570	1	51	54	175	1		1	1	0	-	1	Depressed mood	3	0	0	0	0	0	1	1	MG30.30	148	1	0	1	0	1	3	1	3	3	5	70	31335	0.4804	3	8,9,11,12,16,19,22	5	0	3	0	Rest, analgesic balm	5	0	6	5	6	7
577	80577	2	55	65	150	1		1	1	1	DM,HT,DLP	0	-	3	0	0	0	1	1	2	0	-	148	0	1	0	0	0	1	1	1	1	1	99	11111	1	1		#NULL!	#NULL!	#NULL!	#NULL!		#NULL!	#NULL!	#NULL!	#NULL!	#NULL!	#NULL!
579	80579	1	34	77	174	1		3	1	0	-	0	-	3	0	0	0	1	1	2	0	-	148	0	1	0	0	0	1	1	1	1	1	90	11111	1	1		#NULL!	#NULL!	#NULL!	#NULL!		#NULL!	#NULL!	#NULL!	#NULL!	#NULL!	#NULL!
580	80580	1	32	80	177	1		3	1	0	-	0	-	3	0	0	0	0	0	0	1	MG30.30	148	1	0	1	0	0	3	3	3	3	3	70	33333	0.6094	4	8,11	5	2	5	5	Rest	0	7	6	0	7	0
582	80582	2	45	90	165	1		3	1	0	-	0	-	3	0	0	0	1	1	1	0	-	148	0	1	1	1	0	1	1	1	1	1	100	11111	1	2	6	3	0	0	0	Rest	10	0	0	0	0	0
583	80583	2	64	67	156	1		3	2	1	HT	0	-	3	0	1	4	1	2	2	0	-	148	0	0	0	0	0	2	1	1	1	1	90	21111	0.9339	1		#NULL!	#NULL!	#NULL!	#NULL!		#NULL!	#NULL!	#NULL!	#NULL!	#NULL!	#NULL!
587	80587	1	79	57	164	1		1	1	1	DM,CAD,BPH	0	-	3	0	1	9	1	1	2	0	-	148	0	0	0	0	0	1	1	1	1	1	100	11111	1	1		#NULL!	#NULL!	#NULL!	#NULL!		#NULL!	#NULL!	#NULL!	#NULL!	#NULL!	#NULL!
592	80592	2	37	74	155	1		1	1	0	-	0	-	3	0	1	8	1	1	2	0	-	148	0	1	0	0	0	2	1	1	1	5	90	21115	0.6385	1		#NULL!	#NULL!	#NULL!	#NULL!		#NULL!	#NULL!	#NULL!	#NULL!	#NULL!	#NULL!
594	80594	2	24	43	156	1		3	1	0	-	0	-	3	0	1	12	0	0	0	1	MG30.30	148	0	0	1	0	0	1	1	1	1	1	70	11111	1	4	16	2	0	0	0	Rest	10	0	0	0	0	0
596	80596	2	50	44	149	1		2	1	1	HIV infection	0	-	3	0	0	0	1	1	2	0	-	148	1	1	0	0	0	1	1	1	1	3	90	11113	0.9042	1		#NULL!	#NULL!	#NULL!	#NULL!		#NULL!	#NULL!	#NULL!	#NULL!	#NULL!	#NULL!
597	80597	1	43	69	170	1		1	1	0	-	0	-	3	0	0	0	1	2	1	0	-	148	0	1	0	0	0	1	1	1	1	1	80	11111	1	1		#NULL!	#NULL!	#NULL!	#NULL!		#NULL!	#NULL!	#NULL!	#NULL!	#NULL!	#NULL!
598	80598	2	37	50	155	1		3	2	0	-	0	-	3	0	0	0	0	0	1	0	-	148	1	1	0	0	0	1	1	1	1	2	70	11112	0.9419	1		#NULL!	#NULL!	#NULL!	#NULL!		#NULL!	#NULL!	#NULL!	#NULL!	#NULL!	#NULL!
600	80600	1	42	83	175	1		1	1	0	-	0	-	3	0	1	8	1	2	3	1	MG30.31	148	0	0	1	0	0	4	3	4	4	3	60	43443	0.2622	4	16	9	2	9	9	Paracetamol	5	5	5	8	9	0
602	80602	2	59	62	140	1		1	1	1	DM,HT,DLP	0	-	3	0	0	0	1	1	2	1	MG30.31	150	1	0	1	0	0	1	1	1	3	1	80	11131	0.9335	4	19,20,22,23	5	0	5	0	Rest	10	0	5	0	0	5
604	80604	2	68	60	155	1		3	2	1	HT	0	-	3	0	0	0	1	1	2	0	-	150	0	1	0	0	0	3	1	3	1	1	60	31311	0.8422	1		#NULL!	#NULL!	#NULL!	#NULL!		#NULL!	#NULL!	#NULL!	#NULL!	#NULL!	#NULL!
605	80605	1	66	58	162	1		2	2	0	-	0	-	3	0	0	0	0	0	1	0	-	150	1	1	0	0	0	1	1	1	1	1	90	11111	1	1		#NULL!	#NULL!	#NULL!	#NULL!		#NULL!	#NULL!	#NULL!	#NULL!	#NULL!	#NULL!
606	80606	1	40	100	180	1		1	1	0	-	0	-	3	0	0	0	1	1	2	0	-	150	0	0	0	0	0	1	1	1	1	1	85	11111	1	1		#NULL!	#NULL!	#NULL!	#NULL!		#NULL!	#NULL!	#NULL!	#NULL!	#NULL!	#NULL!
607	80607	2	62	60	155	1		3	1	1	HT	0	-	3	0	0	0	1	1	3	0	-	150	0	0	0	0	0	1	1	1	1	1	80	11111	1	1		#NULL!	#NULL!	#NULL!	#NULL!		#NULL!	#NULL!	#NULL!	#NULL!	#NULL!	#NULL!
608	80608	2	30	64	165	1		3	2	0	-	0	-	3	0	0	0	1	1	2	0	-	150	1	1	0	0	0	1	1	1	1	1	90	11111	1	1		#NULL!	#NULL!	#NULL!	#NULL!		#NULL!	#NULL!	#NULL!	#NULL!	#NULL!	#NULL!
609	80609	2	39	103	158	1		1	1	1	HT,DLP,Hepatitis B	0	-	3	0	1	7	1	1	2	0	-	150	1	0	0	0	0	2	1	1	1	3	88	21113	0.8381	1		#NULL!	#NULL!	#NULL!	#NULL!		#NULL!	#NULL!	#NULL!	#NULL!	#NULL!	#NULL!
613	80613	2	46	57	155	1		1	1	0	-	0	-	3	0	0	0	1	1	2	0	-	150	1	0	1	1	0	1	1	1	1	1	80	11111	1	2	2,7,16	2	0	0	0	Rest	10	0	0	0	0	0
616	80616	2	67	48	141	1		2	1	1	DM,CAD	0	-	3	0	1	8	1	1	2	0	-	150	0	0	0	0	0	1	1	1	1	1	90	11111	1	1		#NULL!	#NULL!	#NULL!	#NULL!		#NULL!	#NULL!	#NULL!	#NULL!	#NULL!	#NULL!
617	80617	2	72	60	150	1		3	1	1	CA oropharynx	0	-	3	0	0	0	1	1	2	0	-	150	0	0	0	0	0	2	1	1	1	2	90	21112	0.8758	1		#NULL!	#NULL!	#NULL!	#NULL!		#NULL!	#NULL!	#NULL!	#NULL!	#NULL!	#NULL!
620	80620	1	33	87	160	1		1	1	0	-	0	-	3	0	1	11	1	3	1	0	-	150	1	0	0	0	0	1	1	1	1	1	95	11111	1	1		#NULL!	#NULL!	#NULL!	#NULL!		#NULL!	#NULL!	#NULL!	#NULL!	#NULL!	#NULL!
621	80621	2	20	57	165	1		3	1	0	-	0	-	3	0	1	12	1	2	1	0	-	150	1	1	0	0	0	1	1	1	1	1	90	11111	1	1		#NULL!	#NULL!	#NULL!	#NULL!		#NULL!	#NULL!	#NULL!	#NULL!	#NULL!	#NULL!
623	80623	1	54	64	165	1		2	2	0	-	0	-	3	0	1	5	1	2	1	0	-	149	1	0	0	0	0	1	1	1	1	1	90	11111	1	1		#NULL!	#NULL!	#NULL!	#NULL!		#NULL!	#NULL!	#NULL!	#NULL!	#NULL!	#NULL!
625	80625	2	74	62	150	1		1	1	1	HT	0	-	3	0	1	7	1	1	2	0	-	150	1	1	0	0	0	3	1	1	1	1	60	31111	0.9134	1		#NULL!	#NULL!	#NULL!	#NULL!		#NULL!	#NULL!	#NULL!	#NULL!	#NULL!	#NULL!
626	80626	1	36	85	170	1		3	2	0	-	0	-	3	0	1	5	1	1	2	0	-	150	1	1	0	0	0	1	1	1	1	1	80	11111	1	1		#NULL!	#NULL!	#NULL!	#NULL!		#NULL!	#NULL!	#NULL!	#NULL!	#NULL!	#NULL!
628	80628	2	65	67	160	1		2	1	1	HT	0	-	3	0	0	0	1	1	2	0	-	150	0	0	0	0	0	1	1	1	1	1	90	11111	1	1		#NULL!	#NULL!	#NULL!	#NULL!		#NULL!	#NULL!	#NULL!	#NULL!	#NULL!	#NULL!
630	80630	2	87	56	155	1		2	1	1	HT	0	-	3	0	0	0	0	0	2	0	-	150	1	0	0	0	0	3	3	3	1	1	50	33311	0.7716	1		#NULL!	#NULL!	#NULL!	#NULL!		#NULL!	#NULL!	#NULL!	#NULL!	#NULL!	#NULL!
631	80631	2	37	59	155	1		1	2	0	-	0	-	3	0	0	0	1	1	2	0	-	150	1	1	0	0	0	1	1	1	1	1	95	11111	1	1		#NULL!	#NULL!	#NULL!	#NULL!		#NULL!	#NULL!	#NULL!	#NULL!	#NULL!	#NULL!
632	80632	2	47	69	155	1		1	1	0	-	0	-	3	0	1	6	1	2	3	0	-	150	0	1	0	0	0	1	1	1	1	1	100	11111	1	1		#NULL!	#NULL!	#NULL!	#NULL!		#NULL!	#NULL!	#NULL!	#NULL!	#NULL!	#NULL!
633	80633	2	68	70	155	1		1	1	0	-	0	-	3	0	1	9	1	1	2	0	-	150	0	0	0	0	0	1	1	1	1	1	80	11111	1	1		#NULL!	#NULL!	#NULL!	#NULL!		#NULL!	#NULL!	#NULL!	#NULL!	#NULL!	#NULL!
638	80638	2	46	60	161	1		1	1	0	-	0	-	3	0	0	0	1	2	1	0	-	150	0	0	0	0	0	1	1	2	1	1	90	11211	0.9417	1		#NULL!	#NULL!	#NULL!	#NULL!		#NULL!	#NULL!	#NULL!	#NULL!	#NULL!	#NULL!
641	80641	1	72	65	174	1		1	1	0	-	0	-	3	0	1	9	0	0	0	0	-	150	0	1	0	0	0	1	1	1	1	1	95	11111	1	1		#NULL!	#NULL!	#NULL!	#NULL!		#NULL!	#NULL!	#NULL!	#NULL!	#NULL!	#NULL!
644	80644	2	43	59	160	1		1	1	0	-	0	-	3	0	1	8	1	1	3	0	-	150	0	1	0	0	0	2	1	1	1	1	90	21111	0.9339	1		#NULL!	#NULL!	#NULL!	#NULL!		#NULL!	#NULL!	#NULL!	#NULL!	#NULL!	#NULL!
647	80647	1	59	70	186	1		2	1	0	-	0	-	3	0	0	0	0	0	2	0	-	116	0	1	0	0	0	1	1	1	1	3	90	11113	0.9042	1		#NULL!	#NULL!	#NULL!	#NULL!		#NULL!	#NULL!	#NULL!	#NULL!	#NULL!	#NULL!
648	80648	2	69	49	145	1		1	1	1	HT	0	-	3	0	0	0	1	1	2	1	MG30.31 OA knee	116	0	0	1	0	0	1	1	1	1	2	80	11112	0.9419	4	19,20,22,23	7	4	5	5	Rest	4	6	5	6	4	2
649	80649	2	57	60	160	1		1	1	1	HT,DLP	0	-	3	0	0	0	1	1	2	0	-	116	0	0	0	0	0	1	1	1	1	2	90	11112	0.9419	1		#NULL!	#NULL!	#NULL!	#NULL!		#NULL!	#NULL!	#NULL!	#NULL!	#NULL!	#NULL!
651	80651	2	50	76	176	1		1	1	0	-	1	Anxiety	3	0	0	0	1	2	1	0	-	116	1	0	0	0	0	1	1	1	1	1	70	11111	1	1		#NULL!	#NULL!	#NULL!	#NULL!		#NULL!	#NULL!	#NULL!	#NULL!	#NULL!	#NULL!
653	80653	2	28	72	161	1		3	2	1	HT	0	-	3	0	0	0	1	2	1	0	-	116	1	1	0	0	0	1	1	1	1	1	85	11111	1	1		#NULL!	#NULL!	#NULL!	#NULL!		#NULL!	#NULL!	#NULL!	#NULL!	#NULL!	#NULL!
654	80654	1	20	56	172	0		1	1	0	-	0	-	3	0	0	0	0	0	0	0	-	116	1	1	0	0	0	1	1	1	1	1	95	11111	1	1		#NULL!	#NULL!	#NULL!	#NULL!		#NULL!	#NULL!	#NULL!	#NULL!	#NULL!	#NULL!
655	80655	1	31	64	170	0		1	1	0	-	0	-	3	0	0	0	1	1	2	0	-	116	1	1	0	0	0	1	1	1	1	1	99	11111	1	1		#NULL!	#NULL!	#NULL!	#NULL!		#NULL!	#NULL!	#NULL!	#NULL!	#NULL!	#NULL!
656	80656	2	45	56	157	1		1	1	0	-	0	-	3	0	0	0	0	0	1	0	-	116	1	1	0	0	0	1	1	3	2	1	70	11321	0.8724	1		#NULL!	#NULL!	#NULL!	#NULL!		#NULL!	#NULL!	#NULL!	#NULL!	#NULL!	#NULL!
657	80657	1	59	67	170	1		3	2	1	DM,HT	0	-	3	0	0	0	0	0	0	0	-	116	0	1	0	0	0	1	1	1	1	2	80	11112	0.9419	1		#NULL!	#NULL!	#NULL!	#NULL!		#NULL!	#NULL!	#NULL!	#NULL!	#NULL!	#NULL!
658	80658	2	32	45	162	1		3	2	1	Asthma	0	-	3	0	1	7	1	1	2	0	-	119	1	0	0	0	0	1	1	1	1	1	90	11111	1	1		#NULL!	#NULL!	#NULL!	#NULL!		#NULL!	#NULL!	#NULL!	#NULL!	#NULL!	#NULL!
660	80660	2	61	55	156	1		3	2	1	Hyperthyroid	0	-	3	0	0	0	0	0	0	0	-	119	1	0	0	0	0	2	1	1	1	3	80	21113	0.8381	1		#NULL!	#NULL!	#NULL!	#NULL!		#NULL!	#NULL!	#NULL!	#NULL!	#NULL!	#NULL!
661	80661	1	77	70	165	1		1	2	1	HT, gout, CKD	0	-	3	0	1	8	1	1	2	1	MG30.31 OA knee	119	1	1	1	0	1	2	1	1	1	1	85	21111	0.9339	4	19,22	3	1	2	2	Analgesic balm	10	2	2	3	2	1
662	80662	1	24	50	159	0		1	1	0	-	0	-	3	0	0	0	0	0	0	0	-	119	0	0	0	0	0	1	1	1	1	2	90	11112	0.9419	1		#NULL!	#NULL!	#NULL!	#NULL!		#NULL!	#NULL!	#NULL!	#NULL!	#NULL!	#NULL!
665	80665	1	33	90	182	1		2	2	0	-	1	Anxiety	3	0	0	0	0	0	3	1	MG30.03	119	1	1	1	0	1	1	1	1	1	1	100	11111	1	3	1	3	2	2	1	Rest	10	2	2	1	1	2
666	80666	1	49	60	170	1		1	1	1	DM	0	-	3	0	0	0	1	1	2	0	-	119	1	1	0	0	0	1	1	1	1	3	80	11113	0.9042	1		#NULL!	#NULL!	#NULL!	#NULL!		#NULL!	#NULL!	#NULL!	#NULL!	#NULL!	#NULL!
668	80668	1	48	67	165	1		1	1	0	-	0	-	3	0	0	0	1	1	2	0	-	119	1	1	0	0	0	1	1	1	1	1	90	11111	1	1		#NULL!	#NULL!	#NULL!	#NULL!		#NULL!	#NULL!	#NULL!	#NULL!	#NULL!	#NULL!
669	80669	2	61	70	169	1		1	1	0	-	0	-	3	0	1	3	0	0	0	0	-	119	0	1	0	0	0	1	1	1	1	2	80	11112	0.9419	1		#NULL!	#NULL!	#NULL!	#NULL!		#NULL!	#NULL!	#NULL!	#NULL!	#NULL!	#NULL!
670	80670	1	37	60	168	1		1	1	0	-	0	-	3	0	1	7	1	2	1	0	-	119	1	0	0	0	0	1	1	1	1	1	95	11111	1	1		#NULL!	#NULL!	#NULL!	#NULL!		#NULL!	#NULL!	#NULL!	#NULL!	#NULL!	#NULL!
671	80671	2	34	57	160	1		3	2	0	-	0	-	3	0	0	0	1	1	2	0	-	119	1	0	0	0	0	1	1	1	1	2	80	11112	0.9419	1		#NULL!	#NULL!	#NULL!	#NULL!		#NULL!	#NULL!	#NULL!	#NULL!	#NULL!	#NULL!
672	80672	2	65	72	154	1		1	1	1	DM	0	-	3	0	0	0	1	1	2	0	-	119	1	0	0	0	0	1	1	1	1	2	90	11112	0.9419	1		#NULL!	#NULL!	#NULL!	#NULL!		#NULL!	#NULL!	#NULL!	#NULL!	#NULL!	#NULL!
673	80673	1	65	70	162	1		1	1	1	HT,DLP	0	-	3	0	0	0	1	1	2	0	-	119	1	0	0	0	0	2	1	1	1	2	90	21112	0.8758	1		#NULL!	#NULL!	#NULL!	#NULL!		#NULL!	#NULL!	#NULL!	#NULL!	#NULL!	#NULL!
675	80675	2	60	75	172	1		3	1	1	HT,DLP	0	-	3	0	0	0	1	2	1	0	-	119	1	0	0	0	0	1	1	1	1	2	90	11112	0.9419	1		#NULL!	#NULL!	#NULL!	#NULL!		#NULL!	#NULL!	#NULL!	#NULL!	#NULL!	#NULL!
676	80676	1	51	60	158	1		1	1	1	Epilepsy,Stroke	0	-	3	0	0	0	1	2	3	0	-	119	0	0	0	0	0	2	1	1	1	2	80	21112	0.8758	1		#NULL!	#NULL!	#NULL!	#NULL!		#NULL!	#NULL!	#NULL!	#NULL!	#NULL!	#NULL!
677	80677	2	57	59	150	1		3	2	1	DLP	0	-	3	0	0	0	1	1	2	0	-	119	0	0	0	0	0	1	1	1	1	3	90	11113	0.9042	1		#NULL!	#NULL!	#NULL!	#NULL!		#NULL!	#NULL!	#NULL!	#NULL!	#NULL!	#NULL!
678	80678	2	41	62	155	0		1	1	0	-	0	-	3	0	0	0	0	0	0	0	-	119	0	0	0	0	0	1	1	1	1	1	90	11111	1	1		#NULL!	#NULL!	#NULL!	#NULL!		#NULL!	#NULL!	#NULL!	#NULL!	#NULL!	#NULL!
679	80679	2	37	54	150	1		3	1	0	-	1	Panic disorder	3	0	1	6	0	0	0	0	-	120	0	1	0	0	0	1	1	1	1	3	80	11113	0.9042	1		#NULL!	#NULL!	#NULL!	#NULL!		#NULL!	#NULL!	#NULL!	#NULL!	#NULL!	#NULL!
680	80680	2	25	65	157	1		3	1	0	-	0	-	3	0	1	7	1	1	2	0	-	120	0	0	0	0	0	1	1	1	1	1	95	11111	1	1		#NULL!	#NULL!	#NULL!	#NULL!		#NULL!	#NULL!	#NULL!	#NULL!	#NULL!	#NULL!
681	80681	1	48	60	170	1		3	1	0	-	0	-	3	0	0	0	1	1	2	0	-	120	1	0	0	0	0	1	1	1	1	1	90	11111	1	1		#NULL!	#NULL!	#NULL!	#NULL!		#NULL!	#NULL!	#NULL!	#NULL!	#NULL!	#NULL!
682	80682	2	48	60	150	1		3	1	1	Hyperthyroid	0	-	3	0	1	7	1	1	2	0	-	120	1	0	0	0	0	2	1	1	1	2	90	21112	0.8758	1		#NULL!	#NULL!	#NULL!	#NULL!		#NULL!	#NULL!	#NULL!	#NULL!	#NULL!	#NULL!
683	80683	1	54	58	158	1		3	1	1	CAD	0	-	3	0	0	0	1	1	2	0	-	120	0	0	0	0	0	1	1	1	1	2	80	11112	0.9419	1		#NULL!	#NULL!	#NULL!	#NULL!		#NULL!	#NULL!	#NULL!	#NULL!	#NULL!	#NULL!
684	80684	2	56	72	150	1		3	1	1	HT	0	-	3	0	1	8	0	0	0	0	-	120	1	0	0	0	0	1	1	1	1	3	90	11113	0.9042	1		#NULL!	#NULL!	#NULL!	#NULL!		#NULL!	#NULL!	#NULL!	#NULL!	#NULL!	#NULL!
685	80685	2	66	56	150	1		1	1	1	HT,uveitis	0	-	3	0	1	6	0	0	0	0	-	120	1	0	0	0	0	2	1	1	1	2	80	21112	0.8758	1		#NULL!	#NULL!	#NULL!	#NULL!		#NULL!	#NULL!	#NULL!	#NULL!	#NULL!	#NULL!
686	80686	2	70	60	158	1		3	1	1	HT,IgAN with CKD	0	-	3	0	0	0	1	1	2	0	-	120	1	0	0	0	0	2	2	2	1	2	70	22212	0.7594	1		#NULL!	#NULL!	#NULL!	#NULL!		#NULL!	#NULL!	#NULL!	#NULL!	#NULL!	#NULL!
687	80687	2	33	56	163	1		3	2	0	-	0	-	3	0	0	0	1	1	2	0	-	120	1	0	0	0	0	1	1	1	1	1	90	11111	1	1		#NULL!	#NULL!	#NULL!	#NULL!		#NULL!	#NULL!	#NULL!	#NULL!	#NULL!	#NULL!
688	80688	2	51	57	145	1		3	1	1	HT	0	-	3	0	0	0	0	0	0	0	-	120	1	0	0	0	0	1	1	1	1	2	90	11112	0.9419	1		#NULL!	#NULL!	#NULL!	#NULL!		#NULL!	#NULL!	#NULL!	#NULL!	#NULL!	#NULL!
689	80689	2	29	80	170	1		3	2	1	HT	0	-	3	0	1	6	1	3	2	0	-	120	0	0	0	0	0	1	1	1	1	2	95	11112	0.9419	1		#NULL!	#NULL!	#NULL!	#NULL!		#NULL!	#NULL!	#NULL!	#NULL!	#NULL!	#NULL!
690	80690	2	40	45	140	0	Laos	3	1	0	-	0	-	3	0	0	0	1	1	1	0	-	120	0	0	0	0	0	1	1	1	1	1	95	11111	1	1		#NULL!	#NULL!	#NULL!	#NULL!		#NULL!	#NULL!	#NULL!	#NULL!	#NULL!	#NULL!
691	80691	2	39	51	155	0		3	1	0	-	0	-	3	0	0	0	1	1	1	0	-	120	0	0	0	0	0	1	1	1	1	1	90	11111	1	1		#NULL!	#NULL!	#NULL!	#NULL!		#NULL!	#NULL!	#NULL!	#NULL!	#NULL!	#NULL!
692	80692	1	42	90	165	1		1	1	1	obesity	0	-	3	0	1	8	1	1	2	0	-	120	0	0	1	1	0	1	1	1	1	1	90	11111	1	2	16	8	2	6	7	Rest	5	3	3	2	3	3
694	80694	1	37	86	175	1		3	2	0	-	0	-	3	0	1	8	1	1	1	0	-	120	1	0	0	0	0	2	1	1	1	2	85	21112	0.8758	1		#NULL!	#NULL!	#NULL!	#NULL!		#NULL!	#NULL!	#NULL!	#NULL!	#NULL!	#NULL!
695	80695	2	28	70	160	1		3	1	0	-	0	-	3	0	1	7	0	0	0	0	-	120	0	0	0	0	0	1	1	1	1	2	90	11112	0.9419	1		#NULL!	#NULL!	#NULL!	#NULL!		#NULL!	#NULL!	#NULL!	#NULL!	#NULL!	#NULL!
696	80696	2	62	56	168	1		2	1	1	Bronchiectasis	0	-	3	0	1	6	1	1	2	0	-	120	1	1	0	0	0	1	1	1	1	1	80	11111	1	1		#NULL!	#NULL!	#NULL!	#NULL!		#NULL!	#NULL!	#NULL!	#NULL!	#NULL!	#NULL!
697	80697	1	40	60	175	1		3	1	0	-	0	-	3	0	1	5	1	1	2	0	-	120	0	0	0	0	0	1	1	1	1	1	100	11111	1	1		#NULL!	#NULL!	#NULL!	#NULL!		#NULL!	#NULL!	#NULL!	#NULL!	#NULL!	#NULL!
698	80698	1	49	69	164	1		1	2	0	-	0	-	3	0	0	0	1	2	1	0	-	119	0	0	0	0	0	2	1	1	1	3	90	21113	0.8381	1		#NULL!	#NULL!	#NULL!	#NULL!		#NULL!	#NULL!	#NULL!	#NULL!	#NULL!	#NULL!
699	80699	1	44	55	160	1		1	1	0	-	0	-	3	0	1	8	1	1	2	0	-	119	0	0	0	0	0	1	1	1	1	2	95	11112	0.9419	1		#NULL!	#NULL!	#NULL!	#NULL!		#NULL!	#NULL!	#NULL!	#NULL!	#NULL!	#NULL!
700	80700	2	28	63	160	1		1	1	0	-	0	-	3	0	0	0	1	1	2	0	-	119	1	0	0	0	0	2	1	1	1	3	90	21113	0.8381	1		#NULL!	#NULL!	#NULL!	#NULL!		#NULL!	#NULL!	#NULL!	#NULL!	#NULL!	#NULL!
703	80703	2	39	52	160	1		1	1	0	-	0	-	3	0	1	6	1	1	2	0	-	119	0	0	0	0	0	2	1	1	1	3	90	21113	0.8381	1		#NULL!	#NULL!	#NULL!	#NULL!		#NULL!	#NULL!	#NULL!	#NULL!	#NULL!	#NULL!
707	80707	2	73	85	162	1		1	1	1	HT,IFG	0	-	1	3	1	16	1	2	2	0	-	119	1	0	0	0	0	3	2	2	1	3	70	32213	0.7013	1		#NULL!	#NULL!	#NULL!	#NULL!		#NULL!	#NULL!	#NULL!	#NULL!	#NULL!	#NULL!
709	80709	2	27	77	150	1		3	1	1	obesity	0	-	3	0	1	14	1	1	4	0	-	118	0	0	0	0	0	2	1	1	1	3	80	21113	0.8381	1		#NULL!	#NULL!	#NULL!	#NULL!		#NULL!	#NULL!	#NULL!	#NULL!	#NULL!	#NULL!
710	80710	2	66	45	147	1		2	2	1	HT	0	-	3	0	0	0	1	1	2	0	-	118	0	0	0	0	0	2	1	1	1	2	90	21112	0.8758	1		#NULL!	#NULL!	#NULL!	#NULL!		#NULL!	#NULL!	#NULL!	#NULL!	#NULL!	#NULL!
711	80711	2	48	60	156	1		3	2	0	-	0	-	3	0	0	0	0	0	0	0	-	118	0	0	0	0	0	2	1	1	1	3	90	21113	0.8381	1		#NULL!	#NULL!	#NULL!	#NULL!		#NULL!	#NULL!	#NULL!	#NULL!	#NULL!	#NULL!
712	80712	2	65	58	158	1		3	1	0	-	0	-	3	0	1	7	1	1	2	0	-	119	1	0	0	0	0	2	1	1	1	2	80	21112	0.8758	1		#NULL!	#NULL!	#NULL!	#NULL!		#NULL!	#NULL!	#NULL!	#NULL!	#NULL!	#NULL!
713	80713	1	42	62	165	1		1	1	0	-	0	-	3	0	1	10	0	0	0	0	-	120	0	0	0	0	0	1	1	1	1	1	100	11111	1	1		#NULL!	#NULL!	#NULL!	#NULL!		#NULL!	#NULL!	#NULL!	#NULL!	#NULL!	#NULL!
714	80714	1	25	61	172	1		3	1	0	-	0	-	3	0	0	0	1	1	2	0	-	120	0	0	0	0	0	1	1	1	1	1	100	11111	1	1		#NULL!	#NULL!	#NULL!	#NULL!		#NULL!	#NULL!	#NULL!	#NULL!	#NULL!	#NULL!
715	80715	1	60	81	175	1		2	1	0	-	0	-	3	0	1	7	1	1	2	0	-	120	0	0	0	0	0	1	1	1	1	1	100	11111	1	1		#NULL!	#NULL!	#NULL!	#NULL!		#NULL!	#NULL!	#NULL!	#NULL!	#NULL!	#NULL!
716	80716	2	53	88	158	1		3	2	1	DM,HT,Obesity,CA endometrium	0	-	3	0	1	7	1	1	2	0	-	120	1	0	0	0	0	3	2	2	1	2	70	32212	0.739	1		#NULL!	#NULL!	#NULL!	#NULL!		#NULL!	#NULL!	#NULL!	#NULL!	#NULL!	#NULL!
719	80719	2	37	47	150	1		3	1	1	DM	0	-	2	1	1	10	0	0	0	0	-	120	0	0	0	0	0	3	1	1	1	3	70	31113	0.8177	1		#NULL!	#NULL!	#NULL!	#NULL!		#NULL!	#NULL!	#NULL!	#NULL!	#NULL!	#NULL!
720	80720	2	40	53	148	1		1	2	0	-	0	-	3	0	1	8	1	3	1	0	-	123	0	0	0	0	0	1	1	1	1	2	90	11112	0.9419	1		#NULL!	#NULL!	#NULL!	#NULL!		#NULL!	#NULL!	#NULL!	#NULL!	#NULL!	#NULL!
724	80724	1	28	57	175	1		3	2	0	-	0	-	3	0	0	0	0	0	0	0	-	120	0	0	0	0	0	1	1	1	1	1	100	11111	1	1		#NULL!	#NULL!	#NULL!	#NULL!		#NULL!	#NULL!	#NULL!	#NULL!	#NULL!	#NULL!
727	80727	1	40	54	165	1		3	1	0	-	0	-	3	0	0	0	0	0	0	0	-	120	0	0	0	0	0	1	1	1	1	2	95	11112	0.9419	1		#NULL!	#NULL!	#NULL!	#NULL!		#NULL!	#NULL!	#NULL!	#NULL!	#NULL!	#NULL!
730	80730	2	47	50	150	1		3	1	1	Obesity	0	-	3	0	0	0	0	0	0	0	-	120	1	0	0	0	0	3	1	1	1	3	80	31113	0.8177	1		#NULL!	#NULL!	#NULL!	#NULL!		#NULL!	#NULL!	#NULL!	#NULL!	#NULL!	#NULL!
731	80731	1	31	76	180	1		3	2	0	-	0	-	3	0	1	7	1	1	2	0	-	120	0	1	0	0	0	1	1	1	1	1	100	11111	1	1		#NULL!	#NULL!	#NULL!	#NULL!		#NULL!	#NULL!	#NULL!	#NULL!	#NULL!	#NULL!
734	80734	2	53	67	151	1		1	1	0	-	0	-	3	0	1	8	0	0	0	0	-	120	0	0	0	0	0	2	1	1	1	1	90	21111	0.9339	1		#NULL!	#NULL!	#NULL!	#NULL!		#NULL!	#NULL!	#NULL!	#NULL!	#NULL!	#NULL!
735	80735	2	20	64	153	1		3	2	0	-	0	-	3	0	1	6	0	0	0	0	-	120	0	1	0	0	0	1	1	1	1	2	90	11112	0.9419	1		#NULL!	#NULL!	#NULL!	#NULL!		#NULL!	#NULL!	#NULL!	#NULL!	#NULL!	#NULL!
736	80736	1	38	75	170	1		1	1	0	-	0	-	3	0	0	0	1	1	1	0	-	120	0	0	0	0	0	1	1	1	1	2	95	11112	0.9419	1		#NULL!	#NULL!	#NULL!	#NULL!		#NULL!	#NULL!	#NULL!	#NULL!	#NULL!	#NULL!
737	80737	2	75	58	160	1		3	2	1	HT,DLP	0	-	3	0	1	7	1	1	2	0	-	120	1	0	0	0	0	2	1	1	1	2	80	21112	0.8758	1		#NULL!	#NULL!	#NULL!	#NULL!		#NULL!	#NULL!	#NULL!	#NULL!	#NULL!	#NULL!
738	80738	1	36	83	171	1		3	2	0	-	0	-	3	0	0	0	0	0	0	0	-	120	0	0	0	0	0	1	1	1	1	1	90	11111	1	1		#NULL!	#NULL!	#NULL!	#NULL!		#NULL!	#NULL!	#NULL!	#NULL!	#NULL!	#NULL!
739	80739	1	73	65	160	1		1	1	1	-	0	-	2	1	1	16	0	0	0	0	-	120	0	0	1	1	0	2	2	1	3	2	60	22132	0.7512	2	22,23	7	2	6	1	Rest	5	1	1	1	1	1
740	80740	2	42	55	160	1		1	2	0	-	0	-	3	0	0	0	1	2	1	0	-	120	0	0	0	0	0	2	1	1	1	2	90	21112	0.8758	1		#NULL!	#NULL!	#NULL!	#NULL!		#NULL!	#NULL!	#NULL!	#NULL!	#NULL!	#NULL!
742	80742	1	29	105	168	1		3	1	1	obesity	0	-	3	0	0	0	0	0	0	0	-	121	1	0	0	0	0	2	1	1	1	2	80	21112	0.8758	1		#NULL!	#NULL!	#NULL!	#NULL!		#NULL!	#NULL!	#NULL!	#NULL!	#NULL!	#NULL!
744	80744	2	65	51	157	1		1	1	1	DM	0	-	3	0	0	0	1	1	2	0	-	121	0	0	0	0	0	1	1	1	1	1	90	11111	1	1		#NULL!	#NULL!	#NULL!	#NULL!		#NULL!	#NULL!	#NULL!	#NULL!	#NULL!	#NULL!
748	80748	1	58	98	175	1		1	1	1	HT,obesity	0	-	3	0	1	5	0	0	0	0	-	121	1	0	0	0	0	2	1	1	1	2	80	21112	0.8758	1		#NULL!	#NULL!	#NULL!	#NULL!		#NULL!	#NULL!	#NULL!	#NULL!	#NULL!	#NULL!
750	80750	2	64	72	145	1		1	1	1	DM,HT,DLP,obesity	0	-	3	0	1	1	1	1	2	0	-	121	0	0	0	0	0	1	1	1	1	2	90	11112	0.9419	1		#NULL!	#NULL!	#NULL!	#NULL!		#NULL!	#NULL!	#NULL!	#NULL!	#NULL!	#NULL!
751	80751	1	50	75	170	1		1	2	0	-	0	-	3	0	0	0	1	1	2	0	-	121	0	0	0	0	0	2	1	1	1	1	95	21111	0.9339	1		#NULL!	#NULL!	#NULL!	#NULL!		#NULL!	#NULL!	#NULL!	#NULL!	#NULL!	#NULL!
752	80752	2	50	73	155	1		1	2	0	-	0	-	3	0	1	5	1	2	1	0	-	121	1	0	0	0	0	2	1	1	1	2	90	21112	0.8758	1		#NULL!	#NULL!	#NULL!	#NULL!		#NULL!	#NULL!	#NULL!	#NULL!	#NULL!	#NULL!
753	80753	1	45	69	165	1		1	2	0	-	0	-	3	0	0	0	1	1	2	0	-	121	0	0	0	0	0	1	1	1	1	2	95	11112	0.9419	1		#NULL!	#NULL!	#NULL!	#NULL!		#NULL!	#NULL!	#NULL!	#NULL!	#NULL!	#NULL!
754	80754	1	38	60	175	1		3	1	0	-	0	-	3	0	1	6	1	1	2	0	-	121	0	0	0	0	0	1	1	1	1	3	90	11113	0.9042	1		#NULL!	#NULL!	#NULL!	#NULL!		#NULL!	#NULL!	#NULL!	#NULL!	#NULL!	#NULL!
755	80755	1	72	75	172	1		1	1	1	CA prostate,HT,DLP	0	-	3	0	1	5	1	1	2	0	-	122	0	0	0	0	0	1	1	1	1	1	98	11111	1	1		#NULL!	#NULL!	#NULL!	#NULL!		#NULL!	#NULL!	#NULL!	#NULL!	#NULL!	#NULL!
756	80756	1	27	68	160	1		1	1	0	-	0	-	3	0	0	0	0	0	0	0	-	122	0	0	0	0	0	1	1	1	1	1	95	11111	1	1		#NULL!	#NULL!	#NULL!	#NULL!		#NULL!	#NULL!	#NULL!	#NULL!	#NULL!	#NULL!
757	80757	1	58	90	170	1		1	1	1	IHD,Thyroid,BPH	0	-	3	0	1	8	1	1	2	0	-	122	0	0	0	0	0	1	1	1	1	1	90	11111	1	1		#NULL!	#NULL!	#NULL!	#NULL!		#NULL!	#NULL!	#NULL!	#NULL!	#NULL!	#NULL!
759	80759	2	32	45	156	0	Myanmar	1	1	0	-	0	-	3	0	0	0	0	0	0	0	-	122	0	0	0	0	0	1	1	1	1	1	95	11111	1	1		#NULL!	#NULL!	#NULL!	#NULL!		#NULL!	#NULL!	#NULL!	#NULL!	#NULL!	#NULL!
761	80761	1	32	136	170	1		3	1	1	obesity	0	-	3	0	0	0	0	0	0	0	-	122	1	1	0	0	0	3	1	1	1	3	80	31113	0.8177	1		#NULL!	#NULL!	#NULL!	#NULL!		#NULL!	#NULL!	#NULL!	#NULL!	#NULL!	#NULL!
762	80762	1	66	63	168	1		1	1	1	VHD S/P Sx.	0	-	3	0	1	6	1	2	1	0	-	122	1	0	0	0	0	1	1	1	1	1	90	11111	1	1		#NULL!	#NULL!	#NULL!	#NULL!		#NULL!	#NULL!	#NULL!	#NULL!	#NULL!	#NULL!
763	80763	2	27	110	163	1		3	2	1	Obesity	0	-	3	0	0	0	1	1	2	0	-	122	1	0	0	0	0	2	1	1	1	2	80	21112	0.8758	1		#NULL!	#NULL!	#NULL!	#NULL!		#NULL!	#NULL!	#NULL!	#NULL!	#NULL!	#NULL!
764	80764	1	37	56	155	0		1	1	0	-	0	-	3	0	0	0	1	1	1	0	-	122	0	0	0	0	0	1	1	1	1	1	90	11111	1	1		#NULL!	#NULL!	#NULL!	#NULL!		#NULL!	#NULL!	#NULL!	#NULL!	#NULL!	#NULL!
765	80765	2	18	60	160	1		3	1	0	-	0	-	3	0	0	0	0	0	0	0	-	122	0	0	0	0	0	1	1	1	1	1	95	11111	1	1		#NULL!	#NULL!	#NULL!	#NULL!		#NULL!	#NULL!	#NULL!	#NULL!	#NULL!	#NULL!
766	80766	2	45	51	159	1		1	1	0	-	0	-	3	0	1	8	1	1	2	0	-	123	0	0	0	0	0	1	1	1	1	1	95	11111	1	1		#NULL!	#NULL!	#NULL!	#NULL!		#NULL!	#NULL!	#NULL!	#NULL!	#NULL!	#NULL!
767	80767	2	37	74	160	1		1	1	1	Obesity	0	-	3	0	1	9	1	2	1	0	-	123	1	0	0	0	0	1	1	1	1	2	90	11112	0.9419	1		#NULL!	#NULL!	#NULL!	#NULL!		#NULL!	#NULL!	#NULL!	#NULL!	#NULL!	#NULL!
768	80768	1	51	86	173	1		1	2	0	-	0	-	3	0	1	6	0	0	0	0	-	123	0	0	0	0	0	1	1	1	1	1	95	11111	1	1		#NULL!	#NULL!	#NULL!	#NULL!		#NULL!	#NULL!	#NULL!	#NULL!	#NULL!	#NULL!
769	80769	2	40	56	147	1		1	1	1	HT	0	-	3	0	1	12	1	3	1	0	-	123	0	0	0	0	0	1	1	1	1	2	90	11112	0.9419	1		#NULL!	#NULL!	#NULL!	#NULL!		#NULL!	#NULL!	#NULL!	#NULL!	#NULL!	#NULL!
770	80770	2	23	74	165	1		1	1	0	-	0	-	3	0	0	0	0	0	0	0	-	123	0	0	0	0	0	1	1	1	1	1	95	11111	1	1		#NULL!	#NULL!	#NULL!	#NULL!		#NULL!	#NULL!	#NULL!	#NULL!	#NULL!	#NULL!
771	80771	1	54	90	162	1		1	2	1	HT	0	-	3	0	1	13	1	3	1	0	-	123	0	0	0	0	0	1	1	1	1	1	90	11111	1	1		#NULL!	#NULL!	#NULL!	#NULL!		#NULL!	#NULL!	#NULL!	#NULL!	#NULL!	#NULL!
772	80772	2	40	90	160	1		3	2	1	Obesity	0	-	3	0	1	9	1	2	1	1	MG30.03	123	0	0	1	0	0	1	1	1	1	1	95	11111	1	4	1	7	2	3	2	Paracetamol	5	1	2	2	2	3
773	80773	2	26	93	167	1		3	2	1	Obesity	0	-	3	0	1	7	1	3	1	0	-	123	0	0	0	0	0	1	1	1	1	2	90	11112	0.9419	1		#NULL!	#NULL!	#NULL!	#NULL!		#NULL!	#NULL!	#NULL!	#NULL!	#NULL!	#NULL!
774	80774	1	57	74	164	1		1	2	0	-	1	Psychosis	3	0	1	9	1	3	1	0	-	123	0	0	0	0	0	1	1	1	1	3	80	11113	0.9042	1		#NULL!	#NULL!	#NULL!	#NULL!		#NULL!	#NULL!	#NULL!	#NULL!	#NULL!	#NULL!
775	80775	1	30	75	170	1		3	2	0	-	1	Bipolar disorder	3	0	1	14	1	2	1	0	-	123	0	0	0	0	0	1	1	1	1	2	90	11112	0.9419	1		#NULL!	#NULL!	#NULL!	#NULL!		#NULL!	#NULL!	#NULL!	#NULL!	#NULL!	#NULL!
776	80776	2	37	78	152	1		1	2	0	-	0	-	3	0	0	0	1	2	2	0	-	124	1	0	0	0	0	1	1	1	1	2	90	11112	0.9419	1		#NULL!	#NULL!	#NULL!	#NULL!		#NULL!	#NULL!	#NULL!	#NULL!	#NULL!	#NULL!
777	80777	2	34	65	160	1		2	2	0	-	0	-	3	0	1	9	1	3	1	1	MG30.03	107	0	0	1	0	0	1	1	1	1	1	95	11111	1	4	1	6	2	2	3	Paracetamol	5	3	2	3	1	2
778	80778	1	27	77	172	1		1	1	1	HIV infection	0	-	3	0	1	8	1	3	1	0	-	124	0	0	0	0	0	1	1	1	1	1	90	11111	1	1		#NULL!	#NULL!	#NULL!	#NULL!		#NULL!	#NULL!	#NULL!	#NULL!	#NULL!	#NULL!
780	80780	1	35	70	175	0		3	1	1	HIV infection	0	-	3	0	0	0	0	0	0	0	-	123	0	0	0	0	0	2	1	1	1	2	80	21112	0.8758	1		#NULL!	#NULL!	#NULL!	#NULL!		#NULL!	#NULL!	#NULL!	#NULL!	#NULL!	#NULL!
781	80781	1	62	68	165	1		1	1	1	HT,DLP,COPD	0	-	3	0	0	0	1	1	2	0	-	123	1	0	0	0	0	2	1	1	1	1	80	21111	0.9339	1		#NULL!	#NULL!	#NULL!	#NULL!		#NULL!	#NULL!	#NULL!	#NULL!	#NULL!	#NULL!
783	80783	2	33	49	147	1		3	1	0	-	0	-	3	0	1	5	1	1	2	0	-	123	0	0	0	0	0	1	1	1	1	3	80	11113	0.9042	1		#NULL!	#NULL!	#NULL!	#NULL!		#NULL!	#NULL!	#NULL!	#NULL!	#NULL!	#NULL!
784	80784	1	52	58	170	1		3	1	0	-	0	-	3	0	1	9	1	2	3	0	-	123	0	0	0	0	0	1	1	1	1	2	90	11112	0.9419	1		#NULL!	#NULL!	#NULL!	#NULL!		#NULL!	#NULL!	#NULL!	#NULL!	#NULL!	#NULL!
785	80785	1	31	72	164	1		3	1	0	-	0	-	3	0	1	7	1	3	1	0	-	123	0	0	0	0	0	2	1	1	1	2	90	21112	0.8758	1		#NULL!	#NULL!	#NULL!	#NULL!		#NULL!	#NULL!	#NULL!	#NULL!	#NULL!	#NULL!
786	80786	2	36	48	152	0		1	1	0	-	0	-	3	0	0	0	1	1	2	1	MG30.03	123	1	0	1	0	0	1	1	1	1	1	90	11111	1	4	1	3	2	2	2	Rest	10	2	3	2	2	2
787	80787	2	34	44	149	0		3	2	0	-	0	-	3	0	0	0	0	0	0	0	-	123	1	1	0	0	0	1	1	1	1	1	100	11111	1	1		#NULL!	#NULL!	#NULL!	#NULL!		#NULL!	#NULL!	#NULL!	#NULL!	#NULL!	#NULL!
788	80788	1	40	55	170	1		1	1	0	-	0	-	3	0	0	0	1	1	2	0	-	123	0	0	0	0	0	1	1	1	1	1	100	11111	1	1		#NULL!	#NULL!	#NULL!	#NULL!		#NULL!	#NULL!	#NULL!	#NULL!	#NULL!	#NULL!
789	80789	2	21	49	163	1		3	1	1	Allergic rhinitis	0	-	3	0	1	7	0	0	0	0	-	123	0	0	0	0	0	1	1	1	1	3	90	11113	0.9042	1		#NULL!	#NULL!	#NULL!	#NULL!		#NULL!	#NULL!	#NULL!	#NULL!	#NULL!	#NULL!
790	80790	2	37	45	155	1		3	1	0	-	0	-	3	0	0	0	0	0	0	0	-	123	0	0	0	0	0	2	1	1	1	2	100	21112	0.8758	1		#NULL!	#NULL!	#NULL!	#NULL!		#NULL!	#NULL!	#NULL!	#NULL!	#NULL!	#NULL!
791	80791	1	44	63	165	1		3	2	0	-	0	-	3	0	1	8	1	1	2	0	-	123	0	0	0	0	0	1	1	1	1	1	100	11111	1	1		#NULL!	#NULL!	#NULL!	#NULL!		#NULL!	#NULL!	#NULL!	#NULL!	#NULL!	#NULL!
792	80792	2	67	54	156	1		1	1	1	HT	0	-	3	0	1	8	0	0	0	0	-	123	0	0	0	0	0	2	1	1	1	2	90	21112	0.8758	1		#NULL!	#NULL!	#NULL!	#NULL!		#NULL!	#NULL!	#NULL!	#NULL!	#NULL!	#NULL!
793	80793	1	36	72	167	1		1	1	0	-	0	-	3	0	0	0	1	1	2	0	-	123	1	1	0	0	0	1	1	1	1	1	90	11111	1	1		#NULL!	#NULL!	#NULL!	#NULL!		#NULL!	#NULL!	#NULL!	#NULL!	#NULL!	#NULL!
794	80794	1	35	80	167	1		1	1	0	-	0	-	3	0	1	7	1	1	2	0	-	123	1	0	0	0	0	1	1	1	1	1	100	11111	1	1		#NULL!	#NULL!	#NULL!	#NULL!		#NULL!	#NULL!	#NULL!	#NULL!	#NULL!	#NULL!
796	80796	1	77	60	145	1		1	1	1	HT	0	-	3	0	1	7	1	1	2	0	-	124	0	0	0	0	0	3	2	2	2	3	60	32223	0.6449	1		#NULL!	#NULL!	#NULL!	#NULL!		#NULL!	#NULL!	#NULL!	#NULL!	#NULL!	#NULL!
797	80797	2	61	45	145	1		3	2	1	DM	0	-	3	0	1	7	1	1	2	0	-	124	0	0	0	0	0	1	1	1	1	2	90	11112	0.9419	1		#NULL!	#NULL!	#NULL!	#NULL!		#NULL!	#NULL!	#NULL!	#NULL!	#NULL!	#NULL!
798	80798	2	35	70	158	1		1	1	0	-	0	-	3	0	1	4	1	2	3	0	-	124	1	0	0	0	0	1	1	1	1	1	100	11111	1	1		#NULL!	#NULL!	#NULL!	#NULL!		#NULL!	#NULL!	#NULL!	#NULL!	#NULL!	#NULL!
800	80800	2	63	62	150	1		1	1	1	DM,HT,DLP	0	-	3	0	1	6	1	1	2	0	-	124	1	0	0	0	0	1	1	1	1	2	90	11112	0.9419	1		#NULL!	#NULL!	#NULL!	#NULL!		#NULL!	#NULL!	#NULL!	#NULL!	#NULL!	#NULL!
801	80801	2	74	54	150	1		1	1	1	DM,HT,DLP	0	-	3	0	1	7	1	1	2	0	-	124	0	0	0	0	0	3	2	2	2	3	70	32223	0.6449	1		#NULL!	#NULL!	#NULL!	#NULL!		#NULL!	#NULL!	#NULL!	#NULL!	#NULL!	#NULL!
802	80802	2	51	70	160	1		1	1	1	HT	0	-	3	0	1	6	1	1	2	0	-	124	1	0	0	0	0	1	1	2	1	2	80	11212	0.8837	1		#NULL!	#NULL!	#NULL!	#NULL!		#NULL!	#NULL!	#NULL!	#NULL!	#NULL!	#NULL!
803	80803	2	33	61	165	1		3	1	0	-	0	-	3	0	1	6	1	1	2	0	-	124	0	0	0	0	0	1	1	1	1	1	90	11111	1	1		#NULL!	#NULL!	#NULL!	#NULL!		#NULL!	#NULL!	#NULL!	#NULL!	#NULL!	#NULL!
804	80804	2	32	55	158	0		1	1	0	-	0	-	3	0	0	0	0	0	0	0	-	124	0	0	0	0	0	1	1	1	1	1	100	11111	1	1		#NULL!	#NULL!	#NULL!	#NULL!		#NULL!	#NULL!	#NULL!	#NULL!	#NULL!	#NULL!
805	80805	2	48	85	167	1		2	1	0	-	0	-	3	0	0	0	1	1	2	0	-	125	0	1	0	0	0	2	1	2	1	2	80	21212	0.8175	1		#NULL!	#NULL!	#NULL!	#NULL!		#NULL!	#NULL!	#NULL!	#NULL!	#NULL!	#NULL!
806	80806	2	27	58	155	0		3	1	0	-	0	-	3	0	0	0	0	0	0	0	-	125	0	0	0	0	0	1	1	1	1	1	100	11111	1	1		#NULL!	#NULL!	#NULL!	#NULL!		#NULL!	#NULL!	#NULL!	#NULL!	#NULL!	#NULL!
807	80807	1	74	60	160	1		1	1	1	DM,HT,DLP	0	-	3	0	1	6	1	1	2	0	-	94	1	0	0	0	0	2	2	2	2	3	70	22223	0.6653	1		#NULL!	#NULL!	#NULL!	#NULL!		#NULL!	#NULL!	#NULL!	#NULL!	#NULL!	#NULL!
808	80808	2	46	73	157	1		1	1	1	Thyroid,obesity	0	-	3	0	1	10	1	1	2	0	-	125	0	1	0	0	0	1	1	1	1	2	90	11112	0.9419	1		#NULL!	#NULL!	#NULL!	#NULL!		#NULL!	#NULL!	#NULL!	#NULL!	#NULL!	#NULL!
809	80809	1	38	77.5	161	1		1	1	0	-	0	-	3	0	1	8	0	0	0	0	-	125	0	0	0	0	0	1	1	1	1	1	100	11111	1	1		#NULL!	#NULL!	#NULL!	#NULL!		#NULL!	#NULL!	#NULL!	#NULL!	#NULL!	#NULL!
810	80810	2	62	60	162	1		1	1	1	CA colon,HT	0	-	3	0	0	0	1	1	2	0	-	126	0	0	0	0	0	1	1	2	1	2	90	11212	0.8837	1		#NULL!	#NULL!	#NULL!	#NULL!		#NULL!	#NULL!	#NULL!	#NULL!	#NULL!	#NULL!
811	80811	2	35	63	165	1		1	1	0	-	0	-	3	0	1	8	1	1	2	0	-	126	1	0	0	0	0	1	1	1	1	1	95	11111	1	1		#NULL!	#NULL!	#NULL!	#NULL!		#NULL!	#NULL!	#NULL!	#NULL!	#NULL!	#NULL!
812	80812	2	22	62	167	1		3	1	1	Asthma	0	-	3	0	0	0	1	1	2	0	-	126	0	1	0	0	0	1	1	1	1	2	100	11112	0.9419	1		#NULL!	#NULL!	#NULL!	#NULL!		#NULL!	#NULL!	#NULL!	#NULL!	#NULL!	#NULL!
813	80813	2	39	63	152	1		1	2	0	-	0	-	3	0	1	6	1	1	2	0	-	126	0	0	0	0	0	1	1	1	1	2	90	11112	0.9419	1		#NULL!	#NULL!	#NULL!	#NULL!		#NULL!	#NULL!	#NULL!	#NULL!	#NULL!	#NULL!
814	80814	1	38	74	167	1		1	1	1	HBV infection	0	-	3	0	0	0	1	1	1	0	-	126	1	0	0	0	0	2	2	2	1	3	70	22213	0.7217	1		#NULL!	#NULL!	#NULL!	#NULL!		#NULL!	#NULL!	#NULL!	#NULL!	#NULL!	#NULL!
815	80815	1	57	58	159	1		1	1	0	-	0	-	3	0	1	5	1	2	1	0	-	126	0	1	0	0	0	1	1	1	1	2	95	11112	0.9419	1		#NULL!	#NULL!	#NULL!	#NULL!		#NULL!	#NULL!	#NULL!	#NULL!	#NULL!	#NULL!
817	80817	2	21	49	160	1		3	2	0	-	0	-	3	0	1	8	1	1	2	0	-	126	0	0	0	0	0	1	1	1	1	1	90	11111	1	1		#NULL!	#NULL!	#NULL!	#NULL!		#NULL!	#NULL!	#NULL!	#NULL!	#NULL!	#NULL!
818	80818	2	25	78	160	1		3	1	1	Congenital deafness,Obesity	0	-	3	0	1	5	1	2	3	0	-	126	0	1	0	0	0	2	1	1	1	2	90	21112	0.8758	1		#NULL!	#NULL!	#NULL!	#NULL!		#NULL!	#NULL!	#NULL!	#NULL!	#NULL!	#NULL!
821	80821	2	63	63	67	1		1	1	1	DM,HT,DLP	0	-	3	0	0	0	1	1	1	0	-	107	0	0	0	0	0	1	1	1	1	1	100	11111	1	1		#NULL!	#NULL!	#NULL!	#NULL!		#NULL!	#NULL!	#NULL!	#NULL!	#NULL!	#NULL!
825	80825	1	57	72	153	1		2	1	1	HT	0	-	3	0	0	0	0	0	2	1	MG 30.30	107	0	0	1	0	0	3	1	1	2	1	80	31121	0.857	4	16	6	0	5	0	Rest	10	5	4	5	3	0
826	80826	1	65	72	170	1		1	2	1	HT,DLP	0	-	3	0	1	5	1	1	2	1	MG30.31, MG30.51	107	0	0	1	0	0	1	1	1	3	1	90	11131	0.9335	4	16,19,20,22,23	5	2	3	2	Paracetamol, Gabapentin, analgesic cream	0	5	1	8	0	0
827	80827	2	25	48	160	1		1	1	0	-	0	-	3	0	1	8	1	1	2	0	-	107	0	0	0	0	0	1	1	1	1	1	100	11111	1	1		#NULL!	#NULL!	#NULL!	#NULL!		#NULL!	#NULL!	#NULL!	#NULL!	#NULL!	#NULL!
828	80828	1	70	65	168	1		2	2	1	DM,HT	0	-	3	0	0	0	1	1	2	0	-	107	0	0	0	0	0	1	1	1	1	1	90	11111	1	1		#NULL!	#NULL!	#NULL!	#NULL!		#NULL!	#NULL!	#NULL!	#NULL!	#NULL!	#NULL!
830	80830	2	46	50	160	1		1	1	0	-	0	-	3	0	1	5	0	0	0	0	-	107	0	0	0	0	0	1	1	1	1	1	100	11111	1	1		#NULL!	#NULL!	#NULL!	#NULL!		#NULL!	#NULL!	#NULL!	#NULL!	#NULL!	#NULL!
831	80831	2	69	44	150	1		1	1	1	DM,HT	0	-	3	0	0	0	1	1	2	0	-	108	0	0	0	0	0	1	1	1	2	1	80	11121	0.9436	1		#NULL!	#NULL!	#NULL!	#NULL!		#NULL!	#NULL!	#NULL!	#NULL!	#NULL!	#NULL!
832	80832	1	52	80	168	1		1	1	1	HT	0	-	3	0	0	0	1	1	3	0	-	108	0	0	0	0	0	1	1	1	1	1	100	11111	1	1		#NULL!	#NULL!	#NULL!	#NULL!		#NULL!	#NULL!	#NULL!	#NULL!	#NULL!	#NULL!
833	80833	2	26	39	150	1		3	1	0	-	0	-	3	0	0	0	1	1	2	1	MG30.03	108	1	0	1	0	1	3	1	1	4	1	100	31141	0.7066	3	1,2,5,6	5	0	3	0	Paracetamol	10	6	8	8	5	7
834	80834	1	63	54	165	1		1	1	1	DM,DLP	0	-	3	0	1	6	1	1	2	0	-	108	0	0	0	0	0	1	1	1	1	1	100	11111	1	1		#NULL!	#NULL!	#NULL!	#NULL!		#NULL!	#NULL!	#NULL!	#NULL!	#NULL!	#NULL!
835	80835	2	32	63	158	1		3	2	1	Gastritis	0	-	3	0	0	0	1	1	2	0	-	108	0	0	0	0	0	1	1	1	1	1	100	11111	1	1		#NULL!	#NULL!	#NULL!	#NULL!		#NULL!	#NULL!	#NULL!	#NULL!	#NULL!	#NULL!
836	80836	2	30	56	149	1		3	2	0	-	0	-	3	0	0	0	1	1	2	0		108	0	0	0	0	0	1	1	1	1	1	100	11111	1	1		#NULL!	#NULL!	#NULL!	#NULL!		#NULL!	#NULL!	#NULL!	#NULL!	#NULL!	#NULL!
838	80838	1	36	86	178	1		3	2	1	Asthma	0	-	3	0	1	9	1	2	1	0		108	0	0	0	0	0	1	1	1	1	1	#NULL!	11111	1	1		#NULL!	#NULL!	#NULL!	#NULL!		#NULL!	#NULL!	#NULL!	#NULL!	#NULL!	#NULL!
840	80840	1	24	54	169	1		1	1	0	-	0	-	3	0	0	0	0	0	0	0		108	0	0	0	0	0	1	1	1	1	1	90	11111	1	1		#NULL!	#NULL!	#NULL!	#NULL!		#NULL!	#NULL!	#NULL!	#NULL!	#NULL!	#NULL!
841	80841	2	49	95	157	1		1	1	1	DM,DLP, fatty liver	0	-	3	0	0	0	0	0	0	1	MG 30.31 HNP L4-S1	109	1	0	1	0	1	4	1	1	2	1	#NULL!	41121	0.7326	3	16,17,19,20,21	10	5	6	5	Tramadol	5	7	9	10	8	0
843	80843	1	38	85	165	1		3	1	0	-	0	-	3	0	0	0	1	2	1	0		109	0	0	0	0	0	1	1	1	1	1	90	11111	1	1		#NULL!	#NULL!	#NULL!	#NULL!		#NULL!	#NULL!	#NULL!	#NULL!	#NULL!	#NULL!
844	80844	1	23	80	173	1		1	1	0	-	0	-	3	0	1	8	0	0	2	0		109	0	0	0	0	0	1	1	1	1	1	#NULL!	11111	1	1		#NULL!	#NULL!	#NULL!	#NULL!		#NULL!	#NULL!	#NULL!	#NULL!	#NULL!	#NULL!
845	80845	1	68	82	170	1		2	1	1	HT,Asthma	0	-	3	0	0	0	1	1	2	0		109	0	0	0	0	0	1	1	1	2	4	90	11124	0.7109	1		#NULL!	#NULL!	#NULL!	#NULL!		#NULL!	#NULL!	#NULL!	#NULL!	#NULL!	#NULL!
846	80846	2	39	72	159	1		1	2	0	-	0	-	3	0	0	0	1	2	1	0		109	0	0	0	0	0	1	1	1	1	1	99	11111	1	1		#NULL!	#NULL!	#NULL!	#NULL!		#NULL!	#NULL!	#NULL!	#NULL!	#NULL!	#NULL!
847	80847	1	56	86	170	1		1	2	1	HT, DLP, Fatty liver	0	-	3	0	1	12	1	1	2	0		109	0	0	0	0	0	2	1	1	1	1	100	21111	0.9339	1		#NULL!	#NULL!	#NULL!	#NULL!		#NULL!	#NULL!	#NULL!	#NULL!	#NULL!	#NULL!
848	80848	2	54	80	154	1		2	1	0	-	0	-	3	0	1	7	0	0	2	0		109	1	0	0	0	0	1	1	1	2	1	80	11121	0.9436	1		#NULL!	#NULL!	#NULL!	#NULL!		#NULL!	#NULL!	#NULL!	#NULL!	#NULL!	#NULL!
850	80850	1	45	69	158	1		1	2	1	HT, DLP, Asthma,CAD	1	Bipolar disorder	3	0	0	0	1	1	2	1	MG 30.31	109	0	0	1	0	0	3	1	1	2	3	65	31123	0.7613	4	1,2,5,6,10,11,13,14,15,16,19,22	5	2	5	5	TWC, Gabapentin, Paracetamol, Ibuprofen	8	1	1	1	1	1
851	80851	1	54	58	163	1		1	1	0	-	0	-	3	0	1	6	1	2	1	0		109	0	0	0	0	0	1	1	1	1	1	100	11111	1	1		#NULL!	#NULL!	#NULL!	#NULL!		#NULL!	#NULL!	#NULL!	#NULL!	#NULL!	#NULL!
852	80852	2	39	56	156	1		1	2	0	-	0	-	3	0	1	8	1	3	1	0	-	109	0	0	1	1	0	1	1	1	3	1	100	11131	0.9335	2	5,8,16,17,19,20,21	5	1	3	3	Muscle stretching	5	0	3	0	0	0
854	80854	2	65	73	162	1		3	2	1	SLE, GERD, Fatty liver, CA breast	0	-	3	0	1	11	1	3	1	0		109	0	0	0	0	0	1	1	1	1	2	98	11112	0.9419	1		#NULL!	#NULL!	#NULL!	#NULL!		#NULL!	#NULL!	#NULL!	#NULL!	#NULL!	#NULL!
855	80855	2	28	43	157	1		3	1	1	Allergic rhinitis	0	-	3	0	1	12	1	3	1	0		109	0	0	0	0	0	1	1	1	1	1	85	11111	1	1		#NULL!	#NULL!	#NULL!	#NULL!		#NULL!	#NULL!	#NULL!	#NULL!	#NULL!	#NULL!
856	80856	2	23	64	158	1		3	1	0	-	0	-	3	0	1	7	1	3	1	0		109	0	0	0	0	0	1	1	2	1	1	90	11211	0.9417	1		#NULL!	#NULL!	#NULL!	#NULL!		#NULL!	#NULL!	#NULL!	#NULL!	#NULL!	#NULL!
857	80857	2	25	52	159	1		1	1	0	-	0	-	3	0	1	8	1	3	1	0		109	0	0	0	0	0	1	1	1	1	1	90	11111	1	1		#NULL!	#NULL!	#NULL!	#NULL!		#NULL!	#NULL!	#NULL!	#NULL!	#NULL!	#NULL!
858	80858	2	34	63	160	1		1	2	0	-	0	-	3	0	1	6	1	2	1	0		109	1	0	0	0	0	1	1	1	1	1	99	11111	1	1		#NULL!	#NULL!	#NULL!	#NULL!		#NULL!	#NULL!	#NULL!	#NULL!	#NULL!	#NULL!
859	80859	2	23	58	157	1		3	1	0	-	0	-	3	0	1	7	1	3	1	0		109	0	0	0	0	0	1	1	1	1	1	100	11111	1	1		#NULL!	#NULL!	#NULL!	#NULL!		#NULL!	#NULL!	#NULL!	#NULL!	#NULL!	#NULL!
860	80860	2	24	68	153	1		3	1	0	-	0	-	3	0	1	8	1	3	1	0		109	0	0	0	0	0	1	1	1	1	1	100	11111	1	1		#NULL!	#NULL!	#NULL!	#NULL!		#NULL!	#NULL!	#NULL!	#NULL!	#NULL!	#NULL!
861	80861	2	42	53	153	1		3	2	0	-	0	-	3	0	1	12	1	3	1	0		109	0	0	0	0	0	1	1	1	1	1	90	11111	1	1		#NULL!	#NULL!	#NULL!	#NULL!		#NULL!	#NULL!	#NULL!	#NULL!	#NULL!	#NULL!
864	80864	2	32	45	157	0		1	1	0	-	0	-	3	0	0	0	0	0	3	0	-	108	1	0	0	0	0	1	1	1	1	1	100	11111	1	1		#NULL!	#NULL!	#NULL!	#NULL!		#NULL!	#NULL!	#NULL!	#NULL!	#NULL!	#NULL!
867	80867	1	26	87	170	0		1	1	0	-	0	-	3	0	0	0	1	1	1	0	-	107	0	0	0	0	0	1	1	1	1	1	99	11111	1	1		#NULL!	#NULL!	#NULL!	#NULL!		#NULL!	#NULL!	#NULL!	#NULL!	#NULL!	#NULL!
868	80868	2	35	51	160	1		1	2	0	-	0	-	3	0	0	0	1	1	2	0	-	107	0	0	0	0	0	1	1	1	1	1	90	11111	1	1		#NULL!	#NULL!	#NULL!	#NULL!		#NULL!	#NULL!	#NULL!	#NULL!	#NULL!	#NULL!
869	80869	1	33	55	166	1		3	1	1	Thyroid goiter	0	-	3	0	0	0	0	0	2	0	-	107	0	0	0	0	0	1	1	1	1	1	100	11111	1	1		#NULL!	#NULL!	#NULL!	#NULL!		#NULL!	#NULL!	#NULL!	#NULL!	#NULL!	#NULL!
870	80870	1	35	70	170	1		1	1	0	-	0	-	3	0	0	0	1	1	2	0	-	107	0	0	0	0	0	1	1	1	1	1	100	11111	1	1		#NULL!	#NULL!	#NULL!	#NULL!		#NULL!	#NULL!	#NULL!	#NULL!	#NULL!	#NULL!
873	80873	1	47	69	160	1		2	1	0	-	0	-	3	0	0	0	0	0	2	0	-	108	0	0	0	0	0	3	1	1	1	1	#NULL!	31111	0.9134	1		#NULL!	#NULL!	#NULL!	#NULL!		#NULL!	#NULL!	#NULL!	#NULL!	#NULL!	#NULL!
874	80874	1	50	74	167	1		1	1	0	-	0	-	3	0	0	0	0	0	2	0	-	108	0	0	0	0	0	1	1	1	1	1	100	11111	1	1		#NULL!	#NULL!	#NULL!	#NULL!		#NULL!	#NULL!	#NULL!	#NULL!	#NULL!	#NULL!
875	80875	1	40	100	179	1		1	1	1	DM	0	-	3	0	1	7	1	1	2	0	-	108	0	0	0	0	0	1	1	1	1	1	90	11111	1	1		#NULL!	#NULL!	#NULL!	#NULL!		#NULL!	#NULL!	#NULL!	#NULL!	#NULL!	#NULL!
876	80876	2	28	56	165	1		3	2	0	-	0	-	3	0	1	9	1	3	1	0	-	108	0	0	0	0	0	1	1	1	1	1	80	11111	1	1		#NULL!	#NULL!	#NULL!	#NULL!		#NULL!	#NULL!	#NULL!	#NULL!	#NULL!	#NULL!
877	80877	2	25	96	163	1		3	1	0	-	0	-	3	0	1	9	1	2	2	0	-	108	0	0	0	0	0	1	1	1	1	1	80	11111	1	1		#NULL!	#NULL!	#NULL!	#NULL!		#NULL!	#NULL!	#NULL!	#NULL!	#NULL!	#NULL!
879	80879	2	47	84	170	1		1	2	1	HT	0	-	3	0	1	8	1	3	1	1	MG 30.30	108	1	0	1	0	1	1	1	1	3	1	95	11131	0.9335	3	5,8,11,16,20,21,23,24	5	3	5	5	Ibuprofen	4	3	3	2	2	2
880	80880	2	42	68	160	1		3	2	1	hypothyroidism	0	-	3	0	1	12	1	3	1	0	-	108	0	0	0	0	0	1	1	1	1	1	100	11111	1	1		#NULL!	#NULL!	#NULL!	#NULL!		#NULL!	#NULL!	#NULL!	#NULL!	#NULL!	#NULL!
882	80882	2	36	44	160	1		1	2	1	CA nasopharynx	0	-	3	0	1	6	1	1	2	0	-	108	0	0	0	0	0	2	1	1	2	1	90	21121	0.8775	1		#NULL!	#NULL!	#NULL!	#NULL!		#NULL!	#NULL!	#NULL!	#NULL!	#NULL!	#NULL!
883	80883	1	38	85	178	1		1	2	0	-	0	-	3	0	1	7	1	1	2	0	-	108	0	0	0	0	0	1	1	1	1	1	90	11111	1	1		#NULL!	#NULL!	#NULL!	#NULL!		#NULL!	#NULL!	#NULL!	#NULL!	#NULL!	#NULL!
884	80884	2	32	59	153	1		1	1	1	Thyrotoxicosis	0	-	3	0	0	0	1	1	2	0	-	108	0	0	0	0	0	1	1	1	1	1	100	11111	1	1		#NULL!	#NULL!	#NULL!	#NULL!		#NULL!	#NULL!	#NULL!	#NULL!	#NULL!	#NULL!
885	80885	1	42	76	165	1		3	1	1	HT, gout, obesity	0	-	3	0	0	0	1	1	2	0	-	108	0	0	0	0	0	1	1	1	1	1	80	11111	1	1		#NULL!	#NULL!	#NULL!	#NULL!		#NULL!	#NULL!	#NULL!	#NULL!	#NULL!	#NULL!
886	80886	1	38	84	170	1		1	1	0	-	0	-	3	0	0	0	1	1	2	0	-	108	0	0	0	0	0	1	1	1	1	1	100	11111	1	1		#NULL!	#NULL!	#NULL!	#NULL!		#NULL!	#NULL!	#NULL!	#NULL!	#NULL!	#NULL!
887	80887	2	64	87	160	1		2	1	1	DM, HT, obesity	0	-	3	0	0	0	1	2	2	1	MG 30.31 OA knee	108	0	0	1	0	0	3	1	1	2	1	100	31121	0.857	4	16,20,24	8	0	7	0	Muscle relaxant	0	10	0	10	5	0
888	80888	1	57	87	167	1		1	1	1	DM,HT	0	-	3	0	0	0	0	0	1	0	-	108	0	0	0	0	0	3	1	1	1	1	100	31111	0.9134	1		#NULL!	#NULL!	#NULL!	#NULL!		#NULL!	#NULL!	#NULL!	#NULL!	#NULL!	#NULL!
889	80889	2	34	99	165	1		1	1	1	HT	0	-	3	0	1	11	0	0	4	0	-	108	0	0	0	0	0	1	1	2	1	3	80	11213	0.846	1		#NULL!	#NULL!	#NULL!	#NULL!		#NULL!	#NULL!	#NULL!	#NULL!	#NULL!	#NULL!
891	80891	1	49	65	160	1		1	1	0	-	0	-	3	0	1	9	1	1	2	0	-	108	0	0	0	0	0	1	1	1	1	1	95	11111	1	1		#NULL!	#NULL!	#NULL!	#NULL!		#NULL!	#NULL!	#NULL!	#NULL!	#NULL!	#NULL!
892	80892	2	57	70	150	1		1	2	1	BPPV	0	-	3	0	1	5	0	0	1	1	MG 30.31 OA knee	110	0	0	1	0	0	3	1	3	3	1	70	31331	0.7757	4	6,8,15,16,19,20,22,23	5	2	5	5	Analgesic balm	10	8	3	8	5	3
893	80893	1	48	63	170	1		1	1	1	Thalassemia	0	-	3	0	0	0	1	1	3	0	-	110	0	0	0	0	0	1	1	1	1	1	90	11111	1	1		#NULL!	#NULL!	#NULL!	#NULL!		#NULL!	#NULL!	#NULL!	#NULL!	#NULL!	#NULL!
894	80894	1	56	83	167	1		3	1	1	HT	0	-	3	0	0	0	0	0	4	0	-	110	0	0	0	0	0	1	1	1	2	2	90	11122	0.8855	1		#NULL!	#NULL!	#NULL!	#NULL!		#NULL!	#NULL!	#NULL!	#NULL!	#NULL!	#NULL!
895	80895	1	31	59	160	1		1	1	0	-	0	-	3	0	0	0	0	0	2	0	-	110	0	0	0	0	0	1	1	1	1	1	100	11111	1	1		#NULL!	#NULL!	#NULL!	#NULL!		#NULL!	#NULL!	#NULL!	#NULL!	#NULL!	#NULL!
899	80899	2	31	86	160	1		1	2	0	-	0	-	3	0	1	8	1	2	3	0	-	112	0	0	0	0	0	3	1	1	1	3	80	31113	0.8177	1		#NULL!	#NULL!	#NULL!	#NULL!		#NULL!	#NULL!	#NULL!	#NULL!	#NULL!	#NULL!
900	80900	1	20	105	170	1		3	1	0	-	0	-	3	0	1	5	0	0	2	0	-	112	0	0	0	0	0	1	1	1	1	1	100	11111	1	1		#NULL!	#NULL!	#NULL!	#NULL!		#NULL!	#NULL!	#NULL!	#NULL!	#NULL!	#NULL!
901	80901	2	53	54	150	1		1	1	0	-	0	-	3	0	0	0	0	0	0	1	MG 30.31 OA knee	112	0	0	1	0	0	2	1	1	3	1	90	21131	0.8674	4	5,11,12,13,16,17,22,23	10	0	9	0	Piroxicam	6	8	5	10	0	0
902	80902	1	51	90	169	1		1	2	0	-	0	-	3	0	0	0	1	2	1	0	-	110	0	0	0	0	0	1	1	1	1	1	100	11111	1	1		#NULL!	#NULL!	#NULL!	#NULL!		#NULL!	#NULL!	#NULL!	#NULL!	#NULL!	#NULL!
903	80903	2	52	50	160	1		1	2	0	-	0	-	3	0	0	0	1	1	2	0	-	110	0	0	0	0	0	1	1	1	1	1	100	11111	1	1		#NULL!	#NULL!	#NULL!	#NULL!		#NULL!	#NULL!	#NULL!	#NULL!	#NULL!	#NULL!
904	80904	1	78	67	165	1		1	1	1	BPH	0	-	3	0	1	10	1	1	2	1	MG 30.31, MG30.51	110	0	0	1	0	1	3	1	1	2	1	50	31121	0.857	3	16,17,19,20,21,22,23,24	7	5	7	6	Celebrex, opalmon, myonal, tramadol, pregabalin	6	7	2	8	6	0
905	80905	2	78	70	155	1		1	1	1	DM,HT,DLP	0	-	3	0	1	10	1	1	2	0	-	110	0	0	0	0	0	2	1	1	1	1	80	21111	0.9339	1		#NULL!	#NULL!	#NULL!	#NULL!		#NULL!	#NULL!	#NULL!	#NULL!	#NULL!	#NULL!
906	80906	2	45	70	150	1		2	1	1	DM, HT, DLP, ESRD on CAPD, Anemia	0	-	3	0	0	0	1	1	2	1	MG 30.30	112	1	0	1	0	0	3	1	3	3	1	60	31331	0.7757	4	2,6,7,8,11,16,17,19,20,22,23	7	3	7	5	Paracetamol	9	7	7	7	9	4
907	80907	2	61	60	150	1		2	1	0	-	0	-	3	0	1	4	1	1	1	0	-	112	0	0	0	0	0	1	1	1	1	1	90	11111	1	1		#NULL!	#NULL!	#NULL!	#NULL!		#NULL!	#NULL!	#NULL!	#NULL!	#NULL!	#NULL!
908	80908	1	60	45	165	1		1	1	0	-	0	-	3	0	0	0	0	0	0	0	-	112	1	0	1	1	0	2	1	1	2	1	95	21121	0.8775	2	5,6,8,9,10,11,13,17,22,24	3	0	1	0	Rest	5	2	2	0	0	0
909	80909	2	40	55	155	1		1	1	0	-	0	-	3	0	1	9	1	1	2	0	-	112	0	0	0	0	0	2	1	1	1	1	95	21111	0.9339	1		#NULL!	#NULL!	#NULL!	#NULL!		#NULL!	#NULL!	#NULL!	#NULL!	#NULL!	#NULL!
910	80910	1	38	58	165	1		1	2	1	Asthma	0	-	3	0	1	5	0	0	2	0	-	112	0	0	0	0	0	1	1	1	1	1	99	11111	1	1		#NULL!	#NULL!	#NULL!	#NULL!		#NULL!	#NULL!	#NULL!	#NULL!	#NULL!	#NULL!
912	80912	2	48	46	156	1		3	2	1	DLP	0	-	3	0	1	8	1	1	2	0	-	112	0	0	0	0	0	1	1	1	1	1	90	11111	1	1		#NULL!	#NULL!	#NULL!	#NULL!		#NULL!	#NULL!	#NULL!	#NULL!	#NULL!	#NULL!
916	80916	2	78	50	156	1		2	2	1	HT	0	-	3	0	1	8	0	0	2	0	-	112	0	0	0	0	0	3	1	1	3	1	80	31131	0.8469	1		#NULL!	#NULL!	#NULL!	#NULL!		#NULL!	#NULL!	#NULL!	#NULL!	#NULL!	#NULL!
918	80918	1	28	50	160	0	Laos	1	1	0	-	0	-	3	0	0	0	0	0	2	0	-	111	0	0	0	0	0	1	1	1	1	1	99	11111	1	1		#NULL!	#NULL!	#NULL!	#NULL!		#NULL!	#NULL!	#NULL!	#NULL!	#NULL!	#NULL!
920	80920	2	69	39	160	1		2	1	1	HT, DLP	0	-	3	0	1	7	0	0	2	0	-	111	0	0	0	0	0	1	1	1	1	1	90	11111	1	1		#NULL!	#NULL!	#NULL!	#NULL!		#NULL!	#NULL!	#NULL!	#NULL!	#NULL!	#NULL!
921	80921	2	61	53	158	1		2	1	1	DM, DLP, thyrotoxicosis	0	-	3	0	1	3	0	0	0	0	-	111	0	0	0	0	0	1	1	1	1	1	90	11111	1	1		#NULL!	#NULL!	#NULL!	#NULL!		#NULL!	#NULL!	#NULL!	#NULL!	#NULL!	#NULL!
922	80922	1	26	102	170	1		1	1	1	HT, DLP, Old CVA	0	-	3	0	0	0	0	0	4	0	-	114	0	0	0	0	0	1	1	1	1	1	100	11111	1	1		#NULL!	#NULL!	#NULL!	#NULL!		#NULL!	#NULL!	#NULL!	#NULL!	#NULL!	#NULL!
924	80924	1	43	63	175	1		1	1	0	-	0	-	3	0	0	0	0	0	0	0	-	114	0	0	0	0	0	1	1	1	1	1	99	11111	1	1		#NULL!	#NULL!	#NULL!	#NULL!		#NULL!	#NULL!	#NULL!	#NULL!	#NULL!	#NULL!
926	80926	2	66	67	150	1		2	1	1	HT, DLP, Obesity	0	-	3	0	1	6	0	0	2	1	MG30.30, MG30.31	111	0	0	1	0	0	3	1	3	3	1	60	31331	0.7757	4	3,10,13,16,21,24	7	5	5	7	Paracetamol	4	8	0	5	5	0
928	80928	1	39	75	174	1		1	1	0	-	0	-	3	0	0	0	0	0	3	0	-	111	0	0	0	0	0	1	1	1	1	1	100	11111	1	1		#NULL!	#NULL!	#NULL!	#NULL!		#NULL!	#NULL!	#NULL!	#NULL!	#NULL!	#NULL!
929	80929	2	62	65	160	1		1	1	0	-	0	-	3	0	0	0	0	0	2	0	-	111	0	0	0	0	0	3	1	1	2	1	90	31121	0.857	1		#NULL!	#NULL!	#NULL!	#NULL!		#NULL!	#NULL!	#NULL!	#NULL!	#NULL!	#NULL!
930	80930	2	46	46	170	1		1	1	1	Arrthymia	0	-	3	0	1	6	1	1	2	0	-	111	1	0	0	0	0	1	1	1	3	1	80	11131	0.9335	1		#NULL!	#NULL!	#NULL!	#NULL!		#NULL!	#NULL!	#NULL!	#NULL!	#NULL!	#NULL!
932	80932	1	59	71	165	1		1	1	1	DM, HT, DLP	0	-	3	0	0	0	0	0	2	0	-	111	0	0	0	0	0	1	1	1	1	1	90	11111	1	1		#NULL!	#NULL!	#NULL!	#NULL!		#NULL!	#NULL!	#NULL!	#NULL!	#NULL!	#NULL!
934	80934	1	36	68	170	1		1	1	0	-	0	-	3	0	1	5	0	0	5	0	-	113	0	0	0	0	0	1	1	1	1	1	90	11111	1	1		#NULL!	#NULL!	#NULL!	#NULL!		#NULL!	#NULL!	#NULL!	#NULL!	#NULL!	#NULL!
936	80936	1	22	87	170	1		1	1	0	-	0	-	3	0	0	0	0	0	1	0	-	113	0	0	0	0	0	1	1	1	2	1	100	11121	0.9436	1		#NULL!	#NULL!	#NULL!	#NULL!		#NULL!	#NULL!	#NULL!	#NULL!	#NULL!	#NULL!
937	80937	2	57	66	160	1		1	1	1	HT, DLP, CKD	0	-	3	0	0	0	1	1	2	0	-	113	1	0	0	0	0	2	1	2	3	1	70	21231	0.8091	1		#NULL!	#NULL!	#NULL!	#NULL!		#NULL!	#NULL!	#NULL!	#NULL!	#NULL!	#NULL!
938	80938	1	29	56	170	0		1	1	0	-	0	-	3	0	0	0	1	1	1	0	-	115	0	0	0	0	0	1	1	1	1	1	85	11111	1	1		#NULL!	#NULL!	#NULL!	#NULL!		#NULL!	#NULL!	#NULL!	#NULL!	#NULL!	#NULL!
940	80940	1	36	65	170	1		1	2	0	-	0	-	3	0	1	6	1	1	2	0	-	113	0	0	0	0	0	1	1	1	1	1	80	11111	1	1		#NULL!	#NULL!	#NULL!	#NULL!		#NULL!	#NULL!	#NULL!	#NULL!	#NULL!	#NULL!
941	80941	2	27	47	161	1		3	2	0	-	0	-	3	0	1	7	1	1	2	0	-	114	1	0	0	0	0	1	1	1	1	1	90	11111	1	1		#NULL!	#NULL!	#NULL!	#NULL!		#NULL!	#NULL!	#NULL!	#NULL!	#NULL!	#NULL!
942	80942	2	19	110	167	1		3	1	0	-	0	-	3	0	0	0	0	0	2	0	-	114	0	0	0	0	0	1	1	1	1	1	100	11111	1	1		#NULL!	#NULL!	#NULL!	#NULL!		#NULL!	#NULL!	#NULL!	#NULL!	#NULL!	#NULL!
943	80943	1	22	55	160	0		3	1	0	-	0	-	3	0	0	0	1	1	1	0	-	114	0	0	0	0	0	1	1	1	1	1	95	11111	1	1		#NULL!	#NULL!	#NULL!	#NULL!		#NULL!	#NULL!	#NULL!	#NULL!	#NULL!	#NULL!
944	80944	2	67	47	152	1		2	1	1	HT	0	-	3	0	1	8	1	1	2	0	-	114	0	0	0	0	0	1	1	1	1	2	80	11112	0.9419	1		#NULL!	#NULL!	#NULL!	#NULL!		#NULL!	#NULL!	#NULL!	#NULL!	#NULL!	#NULL!
945	80945	1	28	55	160	0	Laos	1	1	0	-	0	-	3	0	0	0	0	0	3	0	-	114	0	0	0	0	0	1	1	1	3	1	80	11131	0.9335	1		#NULL!	#NULL!	#NULL!	#NULL!		#NULL!	#NULL!	#NULL!	#NULL!	#NULL!	#NULL!
948	80948	2	23	57	172	1		3	2	0	-	0	-	3	0	1	9	1	3	1	0	-	114	0	0	0	0	0	1	1	1	1	1	100	11111	1	1		#NULL!	#NULL!	#NULL!	#NULL!		#NULL!	#NULL!	#NULL!	#NULL!	#NULL!	#NULL!
949	80949	2	44	90	168	1		1	2	1	obesity	0	-	3	0	0	0	1	3	2	0	-	114	0	1	0	0	0	1	1	1	1	1	95	11111	1	1		#NULL!	#NULL!	#NULL!	#NULL!		#NULL!	#NULL!	#NULL!	#NULL!	#NULL!	#NULL!
950	80950	2	46	64	158	1		3	2	1	Allergic rhinitis	0	-	3	0	0	0	1	3	1	0	-	114	0	0	0	0	0	1	1	1	1	1	90	11111	1	1		#NULL!	#NULL!	#NULL!	#NULL!		#NULL!	#NULL!	#NULL!	#NULL!	#NULL!	#NULL!
951	80951	2	19	48	161	1		3	1	0	-	0	-	3	0	1	9	1	1	4	0	-	114	0	0	0	0	0	1	1	1	1	1	100	11111	1	1		#NULL!	#NULL!	#NULL!	#NULL!		#NULL!	#NULL!	#NULL!	#NULL!	#NULL!	#NULL!
952	80952	2	58	57	150	1		2	1	1	HT	0	-	3	0	0	0	0	0	2	1	MG 30.31	117	0	0	1	0	0	2	1	1	3	1	90	21131	0.8674	4	1,2,5,19,21,22,24	1	0	1	1	Stretching exercise	9	1	0	0	0	0
953	80953	1	53	65	165	1		1	1	1	HT	0	-	3	0	0	0	1	2	1	0	-	117	0	0	0	0	0	1	1	1	1	1	95	11111	1	1		#NULL!	#NULL!	#NULL!	#NULL!		#NULL!	#NULL!	#NULL!	#NULL!	#NULL!	#NULL!
954	80954	2	32	73	167	1		1	1	0	-	0	-	3	0	1	8	1	1	2	0	-	117	0	1	#NULL!	0	0	1	1	1	1	1	90	11111	1	1		#NULL!	#NULL!	#NULL!	#NULL!		#NULL!	#NULL!	#NULL!	#NULL!	#NULL!	#NULL!
955	80955	1	40	50	176	1		1	2	0	-	1	Anxiety, Insomnia	3	0	1	8	1	2	1	0	-	117	0	0	0	0	0	1	1	1	1	4	90	11114	0.7673	1		#NULL!	#NULL!	#NULL!	#NULL!		#NULL!	#NULL!	#NULL!	#NULL!	#NULL!	#NULL!
956	80956	2	44	64	153	1		1	1	0	-	0	-	3	0	0	0	0	0	0	1	MG 30.31 OA knee	117	0	0	1	0	0	1	1	1	2	1	85	11121	0.9436	4	16	4	0	3	0	Rest, stretching exercise	8	0	0	0	0	0
957	80957	1	47	85	160	1		1	1	0	-	0	-	3	0	0	0	1	2	1	1	MG 30.31 OA knee	117	0	0	1	1	1	1	1	1	3	1	95	11131	0.9335	2	3,6,17,19,20,22,23	5	2	3	2	Rest, paracetamol	5	5	7	10	8	5
960	80960	2	32	90	155	1		1	2	1	Allergic rhinitis, obesity	0	-	3	0	1	11	1	2	1	0	-	117	0	0	0	0	0	1	1	1	1	1	70	11111	1	1		#NULL!	#NULL!	#NULL!	#NULL!		#NULL!	#NULL!	#NULL!	#NULL!	#NULL!	#NULL!
961	80961	2	26	76	158	1		3	2	0	-	0	-	3	0	1	7	0	0	0	0	-	118	0	0	0	0	0	1	1	1	1	1	100	11111	1	1		#NULL!	#NULL!	#NULL!	#NULL!		#NULL!	#NULL!	#NULL!	#NULL!	#NULL!	#NULL!
962	80962	2	73	42	150	1		3	1	1	HT	0	-	3	0	1	11	0	0	2	0	-	118	0	0	1	1	0	3	1	1	2	3	60	31123	0.7613	2	8,11,16,17,20,23	7	4	5	5	Rest	6	6	4	5	1	5
963	80963	2	37	72	150	1		3	1	0	-	0	-	3	0	0	0	1	2	1	1	MG30.03, MG 30.30	118	0	0	1	0	1	2	1	1	3	1	90	21131	0.8674	3	1,16	8	3	8	8	Paracetamol	5	8	0	5	7	0
964	80964	2	57	52	150	1		3	1	1	DM, DLP	0	-	3	0	1	11	0	0	2	0	-	118	0	0	0	0	0	1	1	1	1	1	100	11111	1	1		#NULL!	#NULL!	#NULL!	#NULL!		#NULL!	#NULL!	#NULL!	#NULL!	#NULL!	#NULL!
965	80965	1	31	83	168	1		3	1	0	-	0	-	3	0	0	0	1	2	1	0	-	118	0	0	0	0	0	1	1	1	1	1	100	11111	1	1		#NULL!	#NULL!	#NULL!	#NULL!		#NULL!	#NULL!	#NULL!	#NULL!	#NULL!	#NULL!
966	80966	1	45	67	168	1		1	2	0	-	0	-	3	0	0	0	1	1	2	0	-	118	0	0	0	0	0	1	1	1	1	1	95	11111	1	1		#NULL!	#NULL!	#NULL!	#NULL!		#NULL!	#NULL!	#NULL!	#NULL!	#NULL!	#NULL!
967	80967	2	59	74	165	1		3	1	1	HT, DLP	0	-	3	0	1	5	0	0	2	0	-	118	0	0	0	0	0	1	1	1	1	1	80	11111	1	1		#NULL!	#NULL!	#NULL!	#NULL!		#NULL!	#NULL!	#NULL!	#NULL!	#NULL!	#NULL!
968	80968	1	49	70	165	1		1	1	0	-	0	-	3	0	0	0	0	0	2	0	-	118	0	0	0	0	0	1	1	1	1	1	90	11111	1	1		#NULL!	#NULL!	#NULL!	#NULL!		#NULL!	#NULL!	#NULL!	#NULL!	#NULL!	#NULL!
969	80969	2	56	56	150	1		1	1	0	-	0	-	2	1	1	13	0	0	2	0	-	118	1	1	0	0	0	2	1	1	1	1	90	21111	0.9339	1		#NULL!	#NULL!	#NULL!	#NULL!		#NULL!	#NULL!	#NULL!	#NULL!	#NULL!	#NULL!
970	80970	1	23	60	170	1		1	1	0	-	0	-	3	0	0	0	1	1	2	0	-	118	0	0	0	0	0	1	1	1	1	1	100	11111	1	1		#NULL!	#NULL!	#NULL!	#NULL!		#NULL!	#NULL!	#NULL!	#NULL!	#NULL!	#NULL!
972	80972	2	67	44	150	1		2	1	1	HT, โรคหัวใจ (ใส่เครื่องกระตุ้นหัวใจ)	0	-	3	0	1	8	1	1	2	0	-	118	0	0	0	0	0	1	1	1	1	1	100	11111	1	1		#NULL!	#NULL!	#NULL!	#NULL!		#NULL!	#NULL!	#NULL!	#NULL!	#NULL!	#NULL!
973	80973	2	27	43	164	1		3	1	1	Allergic rhinitis, HPV	1	Depressed mood	3	0	0	0	0	0	0	0	-	118	0	0	0	0	0	1	1	1	1	1	90	11111	1	1		#NULL!	#NULL!	#NULL!	#NULL!		#NULL!	#NULL!	#NULL!	#NULL!	#NULL!	#NULL!
974	80974	2	39	59	160	1		3	2	1	Allergic rhinitis	0	-	3	0	0	0	1	2	3	0	-	118	0	0	0	0	0	1	1	1	1	1	100	11111	1	1		#NULL!	#NULL!	#NULL!	#NULL!		#NULL!	#NULL!	#NULL!	#NULL!	#NULL!	#NULL!
975	80975	1	28	54	167	1		3	1	0	-	0	-	3	0	0	0	0	0	0	0	-	118	0	0	0	0	0	1	1	1	1	1	100	11111	1	1		#NULL!	#NULL!	#NULL!	#NULL!		#NULL!	#NULL!	#NULL!	#NULL!	#NULL!	#NULL!
976	80976	1	33	58	176	1		1	1	0	-	0	-	3	0	0	0	1	2	1	0	-	118	0	0	0	0	0	1	1	1	2	1	60	11121	0.9436	1		#NULL!	#NULL!	#NULL!	#NULL!		#NULL!	#NULL!	#NULL!	#NULL!	#NULL!	#NULL!
980	80980	2	37	59	155	0		1	1	0	-	0	-	3	0	0	0	1	2	3	0	-	121	0	0	0	0	0	1	1	1	1	1	100	11111	1	1		#NULL!	#NULL!	#NULL!	#NULL!		#NULL!	#NULL!	#NULL!	#NULL!	#NULL!	#NULL!
981	80981	2	55	81	159	1		2	1	1	HT, Thyroid, obesity	0	-	2	1	1	7	0	0	2	1	MG 30.31	121	0	0	1	0	0	3	1	3	3	3	90	31333	0.68	4	19,20,22,23,24	8	0	8	0	Rest, stretching exercise, paracetamol	5	9	5	5	5	0
982	80982	1	33	90	167	1		1	2	0	-	0	-	3	0	1	12	1	1	2	0	-	123	0	0	0	0	0	1	1	1	1	1	70	11111	1	1		#NULL!	#NULL!	#NULL!	#NULL!		#NULL!	#NULL!	#NULL!	#NULL!	#NULL!	#NULL!
984	80984	2	27	55	160	0		1	1	0	-	0	-	3	0	1	4	0	0	1	0	-	123	0	0	0	0	0	1	1	1	1	1	90	11111	1	1		#NULL!	#NULL!	#NULL!	#NULL!		#NULL!	#NULL!	#NULL!	#NULL!	#NULL!	#NULL!
985	80985	2	64	58	165	1		1	2	1	DM	0	-	3	0	0	0	1	1	2	0	-	121	0	0	0	0	0	1	1	1	1	1	70	11111	1	1		#NULL!	#NULL!	#NULL!	#NULL!		#NULL!	#NULL!	#NULL!	#NULL!	#NULL!	#NULL!
986	80986	2	35	54	167	1		1	2	0	-	0	-	3	0	1	13	1	1	2	0	-	123	0	0	0	0	0	1	1	1	1	1	90	11111	1	1		#NULL!	#NULL!	#NULL!	#NULL!		#NULL!	#NULL!	#NULL!	#NULL!	#NULL!	#NULL!
987	80987	2	56	72	165	1		1	1	1	Precaution, ITP	0	-	3	0	1	9	1	3	1	0	-	123	0	0	0	0	0	1	1	1	1	2	80	11112	0.9419	1		#NULL!	#NULL!	#NULL!	#NULL!		#NULL!	#NULL!	#NULL!	#NULL!	#NULL!	#NULL!
988	80988	2	36	70	155	1		1	2	1	HT	0	-	3	0	1	12	1	2	1	0	-	123	0	0	0	0	0	1	1	1	1	1	90	11111	1	1		#NULL!	#NULL!	#NULL!	#NULL!		#NULL!	#NULL!	#NULL!	#NULL!	#NULL!	#NULL!
989	80989	2	33	80	175	1		1	2	0	-	1	Panic disorder	3	0	1	10	1	3	1	1	MG30.03	123	0	0	1	0	0	1	1	1	1	3	70	11113	0.9042	4	1,4,6,15	4	1	1	1	Paracetamol	9	2	3	1	2	0
990	80990	2	47	68	151	1		1	2	1	HT	0	-	3	0	0	0	1	3	1	0	-	123	0	0	0	0	0	1	1	1	1	1	99	11111	1	1		#NULL!	#NULL!	#NULL!	#NULL!		#NULL!	#NULL!	#NULL!	#NULL!	#NULL!	#NULL!
991	80991	2	18	60	164	1		3	1	0	-	0	-	3	0	1	8	1	1	4	0	-	123	0	0	0	0	0	1	1	1	1	1	99	11111	1	1		#NULL!	#NULL!	#NULL!	#NULL!		#NULL!	#NULL!	#NULL!	#NULL!	#NULL!	#NULL!
993	80993	2	57	61	165	1		2	1	1	DM,HT,DLP	0	-	3	0	1	8	1	2	3	1	MG 30.31	122	0	0	1	0	0	3	1	1	3	1	80	31131	0.8469	4	16,20,23	10	5	7	5	Analgesic balm	5	0	5	0	0	0
994	80994	2	54	72	170	1		2	1	0	-	0	-	3	0	1	5	0	0	0	0	-	128	0	0	0	0	0	1	1	1	1	1	80	11111	1	1		#NULL!	#NULL!	#NULL!	#NULL!		#NULL!	#NULL!	#NULL!	#NULL!	#NULL!	#NULL!
995	80995	2	41	60	150	1		2	1	1	HT, Thyroid	0	-	3	0	1	7	1	1	2	0	-	128	0	0	0	0	0	1	1	1	1	1	100	11111	1	1		#NULL!	#NULL!	#NULL!	#NULL!		#NULL!	#NULL!	#NULL!	#NULL!	#NULL!	#NULL!
996	80996	1	18	110	169	1		3	1	0	-	0	-	3	0	1	7	1	1	1	0	-	128	0	0	0	0	0	1	1	1	1	1	80	11111	1	1		#NULL!	#NULL!	#NULL!	#NULL!		#NULL!	#NULL!	#NULL!	#NULL!	#NULL!	#NULL!
997	80997	2	21	41	147	1		3	2	0	-	0	-	3	0	1	8	1	2	1	0	-	128	0	0	1	1	0	1	1	2	3	3	70	11233	0.7795	2	5,8,11,16,17,19,20,22,23	7	2	4	4	Rest	6	4	2	3	4	0
998	80998	2	53	74	155	1		1	1	1	HT, Dyspepsia	0	-	3	0	1	11	1	2	1	0	-	128	1	0	1	1	0	3	1	1	3	1	80	31131	0.8469	2	6,16,22,23	6	3	5	5	Rest	5	4	3	5	4	6
999	80999	1	27	55	168	1		3	1	0	-	0	-	3	0	1	7	1	1	2	0	-	128	0	0	0	0	0	1	1	1	1	1	100	11111	1	1		#NULL!	#NULL!	#NULL!	#NULL!		#NULL!	#NULL!	#NULL!	#NULL!	#NULL!	#NULL!
1000	81000	2	29	55	158	1		1	1	0	-	0	-	3	0	1	6	0	0	1	0	-	128	0	0	0	0	0	1	1	1	1	1	100	11111	1	1		#NULL!	#NULL!	#NULL!	#NULL!		#NULL!	#NULL!	#NULL!	#NULL!	#NULL!	#NULL!
1004	81004	1	36	83	160	1		1	1	1	Gout	0	-	3	0	1	8	0	0	1	0	-	128	0	0	0	0	0	1	1	1	1	1	100	11111	1	1		#NULL!	#NULL!	#NULL!	#NULL!		#NULL!	#NULL!	#NULL!	#NULL!	#NULL!	#NULL!
1006	81006	1	20	63	178	1		3	1	0	-	0	-	3	0	1	9	0	0	2	0	-	128	0	0	0	0	0	1	1	1	1	1	100	11111	1	1		#NULL!	#NULL!	#NULL!	#NULL!		#NULL!	#NULL!	#NULL!	#NULL!	#NULL!	#NULL!
1007	81007	1	39	76	165	1		1	2	0	-	0	-	3	0	1	6	1	1	2	0	-	128	0	0	0	0	0	1	1	1	1	1	100	11111	1	1		#NULL!	#NULL!	#NULL!	#NULL!		#NULL!	#NULL!	#NULL!	#NULL!	#NULL!	#NULL!
1008	81008	1	20	82	171	1		3	2	0	-	0	-	3	0	1	7	1	1	2	0	-	128	0	0	0	0	0	1	1	1	1	1	95	11111	1	1		#NULL!	#NULL!	#NULL!	#NULL!		#NULL!	#NULL!	#NULL!	#NULL!	#NULL!	#NULL!
1009	81009	2	54	76	165	1		1	1	1	DM, HT, OSA	0	-	3	0	0	0	1	1	2	0	-	128	0	0	1	1	0	1	1	1	2	2	70	11122	0.8855	2	1, 2, 16, 17	5	2	5	5	Rest	8	0	5	0	0	0
1010	81010	1	36	60	160	0		1	1	0	-	0	-	3	0	0	0	0	0	0	1	MG 30.30	128	0	0	1	0	1	3	1	1	3	1	100	31131	0.8469	3	20, 21, 23, 24	7	1	5	5	Paracetamol, analgesic cream	2	2	1	3	3	2
1012	81012	1	52	68	160	1		1	1	1	HT, OSA, CKD, HBV, NAFLD	0	-	3	0	1	9	1	1	2	0	-	135	0	0	0	0	0	1	1	1	1	1	100	11111	1	1		#NULL!	#NULL!	#NULL!	#NULL!		#NULL!	#NULL!	#NULL!	#NULL!	#NULL!	#NULL!
1013	81013	1	44	68	165	1		1	1	1	DM, CAD	0	-	3	0	1	5	1	1	2	0	-	135	0	0	0	0	0	1	1	1	1	1	90	11111	1	1		#NULL!	#NULL!	#NULL!	#NULL!		#NULL!	#NULL!	#NULL!	#NULL!	#NULL!	#NULL!
1016	81016	2	22	60	160	1		3	2	0	-	0	-	3	0	1	13	1	1	2	0	-	135	0	0	0	0	0	1	1	1	1	1	100	11111	1	1		#NULL!	#NULL!	#NULL!	#NULL!		#NULL!	#NULL!	#NULL!	#NULL!	#NULL!	#NULL!
1018	81018	2	61	68	150	1		1	1	1	HT, DLP, Thyroid	0	-	3	0	0	0	1	1	2	0	-	134	0	0	0	0	0	1	1	1	1	1	80	11111	1	1		#NULL!	#NULL!	#NULL!	#NULL!		#NULL!	#NULL!	#NULL!	#NULL!	#NULL!	#NULL!
1021	81021	1	27	55	170	1		3	1	0	-	0	-	3	0	0	0	0	0	2	0	-	134	0	0	0	0	0	1	1	1	1	1	100	11111	1	1		#NULL!	#NULL!	#NULL!	#NULL!		#NULL!	#NULL!	#NULL!	#NULL!	#NULL!	#NULL!
1022	81022	1	59	60	165	1		1	1	1	HT, Old CVA	0	-	3	0	1	9	1	1	2	0	-	134	0	0	0	0	0	1	1	1	1	1	85	11111	1	1		#NULL!	#NULL!	#NULL!	#NULL!		#NULL!	#NULL!	#NULL!	#NULL!	#NULL!	#NULL!
1023	81023	2	62	65	150	1		1	1	1	DM, DLP	0	-	3	0	0	0	1	1	2	0	-	134	0	0	0	0	0	1	1	1	1	1	70	11111	1	1		#NULL!	#NULL!	#NULL!	#NULL!		#NULL!	#NULL!	#NULL!	#NULL!	#NULL!	#NULL!
1024	81024	1	32	66	168	1		3	1	0	-	0	-	3	0	1	4	1	2	3	0	-	134	0	0	0	0	0	1	1	1	1	1	100	11111	1	1		#NULL!	#NULL!	#NULL!	#NULL!		#NULL!	#NULL!	#NULL!	#NULL!	#NULL!	#NULL!
1025	81025	2	59	55	157	1		1	1	1	DLP	0	-	3	0	0	0	1	1	2	0	-	134	0	0	0	0	0	1	1	1	1	1	70	11111	1	1		#NULL!	#NULL!	#NULL!	#NULL!		#NULL!	#NULL!	#NULL!	#NULL!	#NULL!	#NULL!
1028	81028	2	47	48	155	1		1	1	1	Asthma	0	-	3	0	1	4	1	1	2	0	-	134	0	0	0	0	0	1	1	1	1	1	80	11111	1	1		#NULL!	#NULL!	#NULL!	#NULL!		#NULL!	#NULL!	#NULL!	#NULL!	#NULL!	#NULL!
1029	81029	2	55	54	150	1		1	1	1	DLP	0	-	3	0	0	0	1	1	2	0	-	134	0	0	0	0	0	1	1	1	1	1	75	11111	1	1		#NULL!	#NULL!	#NULL!	#NULL!		#NULL!	#NULL!	#NULL!	#NULL!	#NULL!	#NULL!
1031	81031	2	51	51	155	1		1	2	0	-	0	-	3	0	1	4	1	2	1	0	-	134	0	0	0	0	0	1	1	1	1	1	90	11111	1	1		#NULL!	#NULL!	#NULL!	#NULL!		#NULL!	#NULL!	#NULL!	#NULL!	#NULL!	#NULL!
1032	81032	1	61	65	188	1		1	2	1	DLP	0	-	3	0	0	0	1	1	2	0	-	134	0	0	0	0	0	1	1	1	1	1	90	11111	1	1		#NULL!	#NULL!	#NULL!	#NULL!		#NULL!	#NULL!	#NULL!	#NULL!	#NULL!	#NULL!
1033	81033	1	71	78	165	1		1	1	1	DM	0	-	3	0	1	6	1	1	2	0	-	103	0	0	0	0	0	1	1	1	1	1	100	11111	1	1		#NULL!	#NULL!	#NULL!	#NULL!		#NULL!	#NULL!	#NULL!	#NULL!	#NULL!	#NULL!
1034	81034	1	45	87	173	1		1	2	0	-	0	-	3	0	1	9	1	2	1	0	-	135	0	0	0	0	0	1	1	1	1	1	90	11111	1	1		#NULL!	#NULL!	#NULL!	#NULL!		#NULL!	#NULL!	#NULL!	#NULL!	#NULL!	#NULL!
1035	81035	2	68	68	156	1		1	2	1	DM, DLP	0	-	3	0	1	8	1	1	2	0	-	135	0	0	0	0	0	1	1	1	1	1	90	11111	1	1		#NULL!	#NULL!	#NULL!	#NULL!		#NULL!	#NULL!	#NULL!	#NULL!	#NULL!	#NULL!
1036	81036	1	66	85	180	1		3	1	1	Hyperthyroidism	0	-	3	0	1	7	1	1	2	0	-	135	0	0	0	0	0	1	1	1	1	1	90	11111	1	1		#NULL!	#NULL!	#NULL!	#NULL!		#NULL!	#NULL!	#NULL!	#NULL!	#NULL!	#NULL!
1038	81038	1	65	60	176	1		1	1	1	DM, DLP ,Old CVA	0	-	2	1	1	10	1	1	2	0	-	135	0	0	0	0	0	1	1	1	1	1	95	11111	1	1		#NULL!	#NULL!	#NULL!	#NULL!		#NULL!	#NULL!	#NULL!	#NULL!	#NULL!	#NULL!
1039	81039	1	69	55	160	1		1	2	1	DM, HT, CKD, Old CVA	0	-	3	0	0	0	1	1	2	0	-	135	0	0	0	0	0	1	1	1	1	1	90	11111	1	1		#NULL!	#NULL!	#NULL!	#NULL!		#NULL!	#NULL!	#NULL!	#NULL!	#NULL!	#NULL!
1042	81042	2	59	60	150	1		1	1	1	DLP	0	-	3	0	1	7	1	1	2	0	-	135	0	0	0	0	0	1	1	1	1	1	80	11111	1	1		#NULL!	#NULL!	#NULL!	#NULL!		#NULL!	#NULL!	#NULL!	#NULL!	#NULL!	#NULL!
1044	81044	2	47	52	145	1		1	2	1	DLP	0	-	3	0	1	9	1	2	1	0	-	135	0	0	0	0	0	1	1	1	1	1	100	11111	1	1		#NULL!	#NULL!	#NULL!	#NULL!		#NULL!	#NULL!	#NULL!	#NULL!	#NULL!	#NULL!
1045	81045	2	71	49	147	1		1	2	1	thymoma S/P thymectomy	0	-	3	0	1	9	1	1	2	0	-	135	0	0	0	0	0	1	1	1	1	1	100	11111	1	1		#NULL!	#NULL!	#NULL!	#NULL!		#NULL!	#NULL!	#NULL!	#NULL!	#NULL!	#NULL!
1046	81046	2	36	50	165	1		3	2	0	-	0	-	3	0	0	0	1	3	1	0	-	135	0	0	0	0	0	1	1	1	1	1	100	11111	1	1		#NULL!	#NULL!	#NULL!	#NULL!		#NULL!	#NULL!	#NULL!	#NULL!	#NULL!	#NULL!
1048	81048	2	59	50	155	1		1	1	1	HT	0	-	3	0	1	9	1	1	2	0	-	134	0	0	0	0	0	1	1	1	1	1	90	11111	1	1		#NULL!	#NULL!	#NULL!	#NULL!		#NULL!	#NULL!	#NULL!	#NULL!	#NULL!	#NULL!
1049	81049	1	64	70	159	1		1	1	1	DM, HT	0	-	3	0	1	9	0	0	0	0	-	134	0	0	0	0	0	1	1	1	1	1	100	11111	1	1		#NULL!	#NULL!	#NULL!	#NULL!		#NULL!	#NULL!	#NULL!	#NULL!	#NULL!	#NULL!
1050	81050	1	46	68	161	1		1	2	1	gout, CKD	0	-	2	1	1	13	0	0	0	0	-	134	0	0	0	0	0	1	1	1	1	1	95	11111	1	1		#NULL!	#NULL!	#NULL!	#NULL!		#NULL!	#NULL!	#NULL!	#NULL!	#NULL!	#NULL!
1051	81051	1	28	70	168	1		3	1	0	-	0	-	3	0	1	9	1	2	3	0	-	134	0	0	0	0	0	1	1	1	1	1	80	11111	1	1		#NULL!	#NULL!	#NULL!	#NULL!		#NULL!	#NULL!	#NULL!	#NULL!	#NULL!	#NULL!
1053	81053	1	28	71	162	1		3	2	0	-	0	-	3	0	1	8	1	1	2	0	-	134	0	0	0	0	0	1	1	1	1	1	90	11111	1	1		#NULL!	#NULL!	#NULL!	#NULL!		#NULL!	#NULL!	#NULL!	#NULL!	#NULL!	#NULL!
1054	81054	2	26	60	165	1		3	2	0	-	0	-	3	0	1	8	1	1	2	0	-	134	0	0	0	0	0	1	1	1	1	1	98	11111	1	1		#NULL!	#NULL!	#NULL!	#NULL!		#NULL!	#NULL!	#NULL!	#NULL!	#NULL!	#NULL!
1055	81055	2	62	91	160	1		1	1	1	HT	0	-	3	0	1	11	1	1	2	0	-	134	0	0	0	0	0	1	1	1	1	1	80	11111	1	1		#NULL!	#NULL!	#NULL!	#NULL!		#NULL!	#NULL!	#NULL!	#NULL!	#NULL!	#NULL!
1056	81056	2	60	60	145	1		1	1	1	DM, DLP	1	Bipolar disorder	3	0	1	9	1	1	2	0	-	134	0	0	0	0	0	1	1	1	1	1	90	11111	1	1		#NULL!	#NULL!	#NULL!	#NULL!		#NULL!	#NULL!	#NULL!	#NULL!	#NULL!	#NULL!
1058	81058	2	44	86	163	1		1	1	1	DM, HT	0	-	3	0	1	13	1	1	2	0	-	135	0	0	0	0	0	1	1	1	1	1	80	11111	1	1		#NULL!	#NULL!	#NULL!	#NULL!		#NULL!	#NULL!	#NULL!	#NULL!	#NULL!	#NULL!
1059	81059	2	58	64	150	1		1	1	0	-	0	-	3	0	1	4	1	1	2	0	-	135	0	0	0	0	0	1	1	1	1	1	90	11111	1	1		#NULL!	#NULL!	#NULL!	#NULL!		#NULL!	#NULL!	#NULL!	#NULL!	#NULL!	#NULL!
1060	81060	2	36	43	156	1		1	1	1	Epilepsy	0	-	3	0	0	0	0	0	2	0	-	135	0	0	0	0	0	1	1	1	1	1	80	11111	1	1		#NULL!	#NULL!	#NULL!	#NULL!		#NULL!	#NULL!	#NULL!	#NULL!	#NULL!	#NULL!
1062	81062	1	62	78	175	1		2	2	0	-	0	-	3	0	1	7	1	1	2	0	-	135	0	0	0	0	0	1	1	1	1	1	90	11111	1	1		#NULL!	#NULL!	#NULL!	#NULL!		#NULL!	#NULL!	#NULL!	#NULL!	#NULL!	#NULL!
1063	81063	2	66	65	155	1		3	1	1	HT	0	-	3	0	1	6	1	1	4	0	-	135	0	0	0	0	0	1	1	1	1	1	100	11111	1	1		#NULL!	#NULL!	#NULL!	#NULL!		#NULL!	#NULL!	#NULL!	#NULL!	#NULL!	#NULL!
1064	81064	2	21	66	158	1		3	2	1	Allergic rhinitis	0	-	3	0	1	6	1	1	2	0	-	135	0	0	0	0	0	1	1	1	1	1	100	11111	1	1		#NULL!	#NULL!	#NULL!	#NULL!		#NULL!	#NULL!	#NULL!	#NULL!	#NULL!	#NULL!
1066	81066	2	45	59	150	1		1	2	0	-	0	-	3	0	1	8	1	1	2	0	-	135	0	0	0	0	0	1	1	1	1	1	70	11111	1	1		#NULL!	#NULL!	#NULL!	#NULL!		#NULL!	#NULL!	#NULL!	#NULL!	#NULL!	#NULL!
1067	81067	1	53	61	163	1		1	1	0	-	0	-	3	0	0	0	1	1	3	0	-	135	0	0	0	0	0	1	1	1	1	1	95	11111	1	1		#NULL!	#NULL!	#NULL!	#NULL!		#NULL!	#NULL!	#NULL!	#NULL!	#NULL!	#NULL!
1068	81068	1	67	59	170	1		1	1	1	DM, HT, DLP, Asthma, AF, PHT	0	-	3	0	1	11	1	2	2	0	-	135	0	0	0	0	0	1	1	1	1	1	80	11111	1	1		#NULL!	#NULL!	#NULL!	#NULL!		#NULL!	#NULL!	#NULL!	#NULL!	#NULL!	#NULL!
1069	81069	1	27	51	150	0		1	1	0	-	0	-	3	0	1	10	0	0	4	0	-	135	0	0	0	0	0	1	1	1	1	1	100	11111	1	1		#NULL!	#NULL!	#NULL!	#NULL!		#NULL!	#NULL!	#NULL!	#NULL!	#NULL!	#NULL!
1070	81070	2	45	70	150	0		3	1	0	-	0	-	3	0	0	0	0	0	0	0	-	135	0	0	0	0	0	1	1	1	1	1	100	11111	1	1		#NULL!	#NULL!	#NULL!	#NULL!		#NULL!	#NULL!	#NULL!	#NULL!	#NULL!	#NULL!
1073	81073	1	19	86	169	1		3	2	0	-	0	-	3	0	1	5	1	1	2	0	-	135	0	0	0	0	0	1	1	1	1	1	90	11111	1	1		#NULL!	#NULL!	#NULL!	#NULL!		#NULL!	#NULL!	#NULL!	#NULL!	#NULL!	#NULL!
1074	81074	1	24	60	168	1		3	2	0	-	0	-	3	0	1	9	0	0	2	0	-	135	0	0	0	0	0	1	1	1	1	1	100	11111	1	1		#NULL!	#NULL!	#NULL!	#NULL!		#NULL!	#NULL!	#NULL!	#NULL!	#NULL!	#NULL!
1075	81075	2	61	33	153	1		3	1	1	CA cervix	0	-	3	0	0	0	0	0	0	0	-	135	0	0	0	0	0	1	1	1	1	1	50	11111	1	1		#NULL!	#NULL!	#NULL!	#NULL!		#NULL!	#NULL!	#NULL!	#NULL!	#NULL!	#NULL!
1076	81076	2	71	46	157	1		2	1	1	HT, BPPV	0	-	3	0	0	0	0	0	0	0	-	135	0	0	0	0	0	1	1	1	1	1	80	11111	1	1		#NULL!	#NULL!	#NULL!	#NULL!		#NULL!	#NULL!	#NULL!	#NULL!	#NULL!	#NULL!
1077	81077	2	64	67	155	1		2	1	1	DM, HT, DLP	0	-	3	0	0	0	1	1	2	0	-	135	0	0	0	0	0	1	1	1	1	1	100	11111	1	1		#NULL!	#NULL!	#NULL!	#NULL!		#NULL!	#NULL!	#NULL!	#NULL!	#NULL!	#NULL!
1078	81078	2	56	53	155	1		1	1	1	DLP	0	-	3	0	1	6	1	1	2	0	-	135	0	0	0	0	0	1	1	1	1	1	80	11111	1	1		#NULL!	#NULL!	#NULL!	#NULL!		#NULL!	#NULL!	#NULL!	#NULL!	#NULL!	#NULL!
1080	81080	1	25	75	176	1		3	1	0	-	0	-	3	0	1	9	1	2	2	0	-	135	0	0	0	0	0	1	1	1	1	1	100	11111	1	1		#NULL!	#NULL!	#NULL!	#NULL!		#NULL!	#NULL!	#NULL!	#NULL!	#NULL!	#NULL!
1081	81081	2	44	57	155	1		2	1	0	-	0	-	3	0	0	0	1	1	1	0	-	135	0	0	0	0	0	1	1	1	1	1	90	11111	1	1		#NULL!	#NULL!	#NULL!	#NULL!		#NULL!	#NULL!	#NULL!	#NULL!	#NULL!	#NULL!
1082	81082	1	32	54	160	0	Myanmar	1	1	1	DM	0	-	3	0	0	0	0	0	0	0	-	135	0	0	0	0	0	1	1	1	1	1	100	11111	1	1		#NULL!	#NULL!	#NULL!	#NULL!		#NULL!	#NULL!	#NULL!	#NULL!	#NULL!	#NULL!
1083	81083	2	43	75	161	1		3	1	1	HT	0	-	3	0	0	0	1	1	2	0	-	120	1	1	1	1	0	2	1	1	2	1	80	21121	0.8775	2	19, 22	1	0	1	1	Rest	10	0	0	0	0	0
1085	81085	2	57	42	154	1		3	2	0	-	0	-	3	0	1	8	1	1	3	0	-	120	0	0	0	0	0	1	1	1	1	1	100	11111	1	1		#NULL!	#NULL!	#NULL!	#NULL!		#NULL!	#NULL!	#NULL!	#NULL!	#NULL!	#NULL!
1086	81086	1	31	60	178	1		3	2	0	-	0	-	3	0	1	8	1	1	3	0	-	120	0	0	0	0	0	1	1	1	1	1	100	11111	1	1		#NULL!	#NULL!	#NULL!	#NULL!		#NULL!	#NULL!	#NULL!	#NULL!	#NULL!	#NULL!
1087	81087	1	32	62	177	1		3	2	0	-	0	-	3	0	1	7	1	2	3	0	-	120	0	0	0	0	0	1	1	1	1	1	100	11111	1	1		#NULL!	#NULL!	#NULL!	#NULL!		#NULL!	#NULL!	#NULL!	#NULL!	#NULL!	#NULL!
1088	81088	2	45	77.8	160	1		1	1	0	-	0	-	3	0	1	7	1	3	1	0	-	120	1	0	0	0	0	2	1	1	1	1	80	21111	0.9339	1		#NULL!	#NULL!	#NULL!	#NULL!		#NULL!	#NULL!	#NULL!	#NULL!	#NULL!	#NULL!
1089	81089	1	39	95	183	1		1	1	0	-	0	-	3	0	1	11	1	3	1	0	-	120	0	0	0	0	0	1	1	1	1	1	100	11111	1	1		#NULL!	#NULL!	#NULL!	#NULL!		#NULL!	#NULL!	#NULL!	#NULL!	#NULL!	#NULL!
1090	81090	2	46	100	155	1		1	1	1	HT, DLP	0	-	3	0	1	12	1	3	1	0	-	120	1	0	0	0	0	1	1	1	2	1	80	11121	0.9436	1		#NULL!	#NULL!	#NULL!	#NULL!		#NULL!	#NULL!	#NULL!	#NULL!	#NULL!	#NULL!
1091	81091	2	28	55	166	1		3	1	0	-	0	-	3	0	1	3	1	3	1	0	-	120	0	0	0	0	0	1	1	1	1	1	95	11111	1	1		#NULL!	#NULL!	#NULL!	#NULL!		#NULL!	#NULL!	#NULL!	#NULL!	#NULL!	#NULL!
1092	81092	2	45	74	159	1		1	1	0	-	0	-	3	0	1	12	1	1	2	0	-	120	0	0	0	0	0	1	1	1	1	1	75	11111	1	1		#NULL!	#NULL!	#NULL!	#NULL!		#NULL!	#NULL!	#NULL!	#NULL!	#NULL!	#NULL!
1094	91094	2	86	55	160	1		1	1	1	DM, HT, DLP	0	-	2	1	1	19	1	1	2	1	MG30.31, MG30.51 spinal stenosis	163	1	0	1	0	1	4	2	3	4	2	60	42342	0.3947	3	8,11,16	8	6	8	8	myonal, analgesic cream, capsika gel	3	7	6	8	7	6
1095	91095	2	53	65	150	1		1	1	1	DM	0	-	2	1	1	6	0	0	5	0	-	163	1	0	0	0	0	1	1	1	1	1	80	11111	1	1		#NULL!	#NULL!	#NULL!	#NULL!		#NULL!	#NULL!	#NULL!	#NULL!	#NULL!	#NULL!
1097	91097	2	51	50	160	0		2	1	1	DM	0	-	3	0	1	7	0	0	2	0	-	166	1	0	0	0	0	1	1	1	1	2	90	11112	0.9419	1		#NULL!	#NULL!	#NULL!	#NULL!		#NULL!	#NULL!	#NULL!	#NULL!	#NULL!	#NULL!
1100	91100	2	80	48.7	162	1		2	1	1	DM, HT, old CVA	0	-	3	0	1	7	1	1	1	0	-	163	0	0	0	0	0	3	2	2	1	1	80	32211	0.7971	1		#NULL!	#NULL!	#NULL!	#NULL!		#NULL!	#NULL!	#NULL!	#NULL!	#NULL!	#NULL!
1104	91104	1	61	75	172	1		1	1	1	HT, DM, DLP, CKD	0	-	3	0	1	12	1	1	2	0	-	163	1	0	0	0	0	3	1	1	1	1	80	31111	0.9134	1		#NULL!	#NULL!	#NULL!	#NULL!		#NULL!	#NULL!	#NULL!	#NULL!	#NULL!	#NULL!
1105	91105	2	64	63	155	1		1	1	1	DM, HT, DLP, old CVA, NAFLD	0	-	3	0	1	8	1	1	2	0	-	162	1	0	0	0	0	3	1	3	1	3	60	31313	0.7465	1		#NULL!	#NULL!	#NULL!	#NULL!		#NULL!	#NULL!	#NULL!	#NULL!	#NULL!	#NULL!
1113	91113	2	66	50	140	1		1	2	0	-	0	-	2	1	1	8	1	1	2	1	MG30.31 OVCF L1	158	0	0	1	0	0	2	2	1	1	1	60	22111	0.8757	4	16	8	3	5	3	Norgesic, Gabapentin	6	2	3	2	2	0
1116	91116	2	58	60	156	1		3	2	1	Uveitis	0	-	2	1	1	15	1	1	2	1	MG30.30	160	1	0	1	0	1	3	1	3	3	5	70	31335	0.4804	3	16	9	4	5	5	Rest	8	6	0	6	5	0
1119	91119	2	77	37	150	1		1	2	1	SSS on pacemaker, DLP	0	-	3	0	1	5	1	1	2	0	-	158	0	0	0	0	0	1	1	1	1	1	90	11111	1	1		#NULL!	#NULL!	#NULL!	#NULL!		#NULL!	#NULL!	#NULL!	#NULL!	#NULL!	#NULL!
1120	91120	2	54	90	156	1		1	2	1	DM	0	-	3	0	1	4	1	1	2	0	-	158	0	0	0	0	0	1	1	1	1	1	70	11111	1	1		#NULL!	#NULL!	#NULL!	#NULL!		#NULL!	#NULL!	#NULL!	#NULL!	#NULL!	#NULL!
1124	91124	1	53	65	165	1		1	2	1	CML, vasculitis, old pulmonary TB	0	-	3	0	1	5	0	0	0	0	-	156	1	0	0	0	0	1	1	1	1	1	98	11111	1	1		#NULL!	#NULL!	#NULL!	#NULL!		#NULL!	#NULL!	#NULL!	#NULL!	#NULL!	#NULL!
1127	91127	2	79	59	152	1		2	2	0	-	0	-	2	1	1	10	1	2	1	0	-	155	1	0	0	0	0	1	1	2	1	3	75	11213	0.846	1		#NULL!	#NULL!	#NULL!	#NULL!		#NULL!	#NULL!	#NULL!	#NULL!	#NULL!	#NULL!
1130	91130	2	61	73	155	1		2	1	1	HT,Asthma, GERD	0	-	3	0	1	9	1	1	2	1	MG30.31	155	1	0	1	0	0	4	3	3	4	1	80	43341	0.4403	4	23	10	7	7	7	Paracetamol, analgesic cream	7	7	5	8	7	0
1134	91134	1	57	76	175	1		1	2	1	DM, HT, gout, ESRD	0	-	3	0	1	22	1	2	1	0	-	155	0	0	0	0	0	1	1	1	1	1	95	11111	1	1		#NULL!	#NULL!	#NULL!	#NULL!		#NULL!	#NULL!	#NULL!	#NULL!	#NULL!	#NULL!
1137	91137	2	34	85	175	1		1	2	1	Microprolactinoma	0	-	3	0	1	13	1	2	1	0	-	153	1	0	0	0	0	1	1	1	1	1	90	11111	1	1		#NULL!	#NULL!	#NULL!	#NULL!		#NULL!	#NULL!	#NULL!	#NULL!	#NULL!	#NULL!
1138	91138	1	83	67	156	1		1	1	1	BPH, HT, DM, DLP	0	-	3	0	1	2	1	2	2	1	MG30.31 OA knee	153	0	0	1	0	0	3	2	2	2	1	75	32221	0.7407	4	22, 23	4	2	2	2	Rest, massage	7	3	4	6	2	0
1141	91141	2	99	40	155	1		2	1	1	HT, DLP, Old CVA, Dementia, Osteoporosis	0	-	2	1	1	14	1	1	2	0	-	154	1	0	0	0	0	5	5	5	1	1	70	55511	0.1306	1		#NULL!	#NULL!	#NULL!	#NULL!		#NULL!	#NULL!	#NULL!	#NULL!	#NULL!	#NULL!
1142	91142	2	65	45	155	1		2	1	1	HT, DLP, AF	0	-	3	0	1	8	1	1	2	1	MG30.31	153	1	0	1	0	0	1	1	3	2	1	70	11321	0.8724	4	11	6	0	3	3	Rest	7	0	0	0	6	0
1144	91144	1	82	65	168	1		1	2	1	HT, DLP	0	-	3	0	1	12	0	0	0	0	-	152	1	0	0	0	0	3	3	3	1	1	50	33311	0.7716	1		#NULL!	#NULL!	#NULL!	#NULL!		#NULL!	#NULL!	#NULL!	#NULL!	#NULL!	#NULL!
1150	91150	2	32	74	158	1		1	2	0	-	0	-	3	0	1	12	1	2	1	1	MG30.31	150	1	0	1	0	0	1	1	1	2	3	70	11123	0.8478	4	16	4	0	3	3	Rest	0	0	7	0	0	0
1151	91151	2	28	90	168	1		1	1	0	-	0	-	3	0	1	2	1	2	3	0	-	150	0	0	0	0	0	2	1	1	1	2	80	21112	0.8758	1		#NULL!	#NULL!	#NULL!	#NULL!		#NULL!	#NULL!	#NULL!	#NULL!	#NULL!	#NULL!
1152	91152	2	60	66	160	1		2	1	1	HT, DM	0	-	3	0	1	4	1	2	2	0	-	151	1	0	0	0	0	4	1	4	1	4	100	41414	0.4028	1		#NULL!	#NULL!	#NULL!	#NULL!		#NULL!	#NULL!	#NULL!	#NULL!	#NULL!	#NULL!
1155	91155	2	69	48	158	1		1	1	1	DM, HT, DLP, CKD, gout	1	Depressed mood	1	4	1	103	1	1	2	0	-	164	1	0	0	0	0	5	5	5	1	1	85	55511	0.1306	1		#NULL!	#NULL!	#NULL!	#NULL!		#NULL!	#NULL!	#NULL!	#NULL!	#NULL!	#NULL!
1156	91156	2	46	44	155	1		1	2	0	-	0	-	3	0	0	0	1	1	3	0	-	164	1	0	0	0	0	1	1	1	1	1	70	11111	1	1		#NULL!	#NULL!	#NULL!	#NULL!		#NULL!	#NULL!	#NULL!	#NULL!	#NULL!	#NULL!
1157	91157	2	23	66	160	0		1	1	1	Single kidney	0	-	3	0	1	1	1	1	2	0	-	164	1	0	0	0	0	1	1	1	1	1	90	11111	1	1		#NULL!	#NULL!	#NULL!	#NULL!		#NULL!	#NULL!	#NULL!	#NULL!	#NULL!	#NULL!
1159	91159	2	25	64	163	0		1	1	0	-	0	-	3	0	1	3	1	1	2	0	-	164	0	0	0	0	0	1	1	1	1	1	80	11111	1	1		#NULL!	#NULL!	#NULL!	#NULL!		#NULL!	#NULL!	#NULL!	#NULL!	#NULL!	#NULL!
1162	91162	2	57	65	154	1		1	1	1	HT	0	-	3	0	1	3	1	1	2	0	-	164	1	0	0	0	0	3	3	2	1	1	85	33211	0.7846	1		#NULL!	#NULL!	#NULL!	#NULL!		#NULL!	#NULL!	#NULL!	#NULL!	#NULL!	#NULL!
1163	91163	1	60	80	167	1		1	2	1	HT, DLP, IFG	0	-	3	0	1	8	1	2	2	0	-	170	0	0	0	0	0	1	1	1	1	1	85	11111	1	1		#NULL!	#NULL!	#NULL!	#NULL!		#NULL!	#NULL!	#NULL!	#NULL!	#NULL!	#NULL!
1165	91165	2	27	60	155	1		3	2	0	-	0	-	3	0	1	7	0	0	0	0	-	170	0	1	0	0	0	1	1	1	1	1	90	11111	1	1		#NULL!	#NULL!	#NULL!	#NULL!		#NULL!	#NULL!	#NULL!	#NULL!	#NULL!	#NULL!
1166	91166	2	47	58	160	1		2	1	0	-	0	-	3	0	1	8	1	1	2	0	-	170	0	0	0	0	0	1	1	1	1	1	95	11111	1	1		#NULL!	#NULL!	#NULL!	#NULL!		#NULL!	#NULL!	#NULL!	#NULL!	#NULL!	#NULL!
1167	91167	2	35	60	159	1		2	2	0	-	0	-	3	0	0	0	1	1	2	0	-	170	0	0	0	0	0	1	1	3	1	3	70	11313	0.833	1		#NULL!	#NULL!	#NULL!	#NULL!		#NULL!	#NULL!	#NULL!	#NULL!	#NULL!	#NULL!
1168	91168	2	36	65	163	1		1	2	0	-	0	-	3	0	1	2	1	1	4	0	-	170	0	0	0	0	0	1	1	1	1	1	90	11111	1	1		#NULL!	#NULL!	#NULL!	#NULL!		#NULL!	#NULL!	#NULL!	#NULL!	#NULL!	#NULL!
1170	91170	2	43	63	155	1		2	1	1	DM, HT, DLP, overweight	0	-	3	0	1	2	0	0	0	0	-	170	0	0	0	0	0	1	1	1	1	1	80	11111	1	1		#NULL!	#NULL!	#NULL!	#NULL!		#NULL!	#NULL!	#NULL!	#NULL!	#NULL!	#NULL!
1175	91175	2	59	60	165	1		1	1	0	-	0	-	3	0	1	5	0	0	5	0	-	170	0	0	0	0	0	1	1	1	1	1	100	11111	1	1		#NULL!	#NULL!	#NULL!	#NULL!		#NULL!	#NULL!	#NULL!	#NULL!	#NULL!	#NULL!
1178	91178	1	55	62	171	1		1	2	1	DM, HT, DLP, CA rectum with bone & lung metastasis	0	-	3	0	1	9	1	1	2	1	MG30.10	170	0	0	1	0	0	2	1	3	1	1	60	21311	0.8627	4	17	3	0	2	2	Tramadol	10	0	0	0	2	0
1180	91180	2	65	53	152	1		2	2	1	HT	0	-	3	0	1	9	1	1	2	1	MG30.31 OA knee	170	1	0	1	0	0	2	1	2	2	2	70	21222	0.7611	4	19, 20, 22, 23	1	0	1	0	Paracetamol, Celecoxib, Norgesic	6	0	3	3	3	0
1189	91189	2	41	53	165	1		3	1	0	-	0	-	3	0	0	0	1	2	3	0	-	170	0	1	0	0	0	1	1	1	1	1	90	11111	1	1		#NULL!	#NULL!	#NULL!	#NULL!		#NULL!	#NULL!	#NULL!	#NULL!	#NULL!	#NULL!
1193	91193	2	40	77.5	159	1		1	2	1	Allergic rhinitis	0	-	3	0	0	0	1	3	1	1	MG30.03	170	1	0	1	1	1	3	1	3	3	3	60	31333	0.68	2	1,11,14	7	0	6	0	Paracetamol, celecoxib, tramol, omeprazole	8	0	6	7	7	5
1194	91194	2	59	61	156	1		3	1	1	HT, DLP, IFG	0	-	3	0	1	5	1	2	1	0	-	178	0	0	0	0	0	1	1	1	1	1	100	11111	1	1		#NULL!	#NULL!	#NULL!	#NULL!		#NULL!	#NULL!	#NULL!	#NULL!	#NULL!	#NULL!
1195	91195	2	44	55	165	1		1	1	0	-	0	-	3	0	0	0	0	0	2	0	-	163	0	0	0	0	0	1	1	1	1	1	90	11111	1	1		#NULL!	#NULL!	#NULL!	#NULL!		#NULL!	#NULL!	#NULL!	#NULL!	#NULL!	#NULL!
1196	91196	1	20	66	171	1		3	1	0	-	0	-	3	0	1	8	1	2	2	0	-	162	0	0	0	0	0	1	1	1	1	1	99	11111	1	1		#NULL!	#NULL!	#NULL!	#NULL!		#NULL!	#NULL!	#NULL!	#NULL!	#NULL!	#NULL!
1197	91197	1	49	57	177	1		3	2	1	HT, DLP, AF, ESRD S/P renal transplantation	0	-	1	3	1	30	1	2	2	0	-	162	0	1	0	0	0	1	1	1	1	1	100	11111	1	1		#NULL!	#NULL!	#NULL!	#NULL!		#NULL!	#NULL!	#NULL!	#NULL!	#NULL!	#NULL!
1198	91198	1	51	67	178	1		2	1	1	TVD, asthma	0	-	3	0	1	7	1	1	2	0	-	162	0	0	1	1	0	1	1	1	1	1	70	11111	1	2	8,11	5	0	3	0	Rest	10	0	1	0	0	0
1199	91199	2	27	82	158	1		3	2	0	-	0	-	3	0	0	0	1	1	2	0	-	162	0	0	0	0	0	1	1	1	1	1	100	11111	1	1		#NULL!	#NULL!	#NULL!	#NULL!		#NULL!	#NULL!	#NULL!	#NULL!	#NULL!	#NULL!
1200	91200	2	29	98	164	1		3	1	0	-	0	-	3	0	0	0	1	2	3	0	-	162	0	0	0	0	0	1	1	1	1	1	100	11111	1	1		#NULL!	#NULL!	#NULL!	#NULL!		#NULL!	#NULL!	#NULL!	#NULL!	#NULL!	#NULL!
1201	91201	2	59	75	159	1		2	1	1	HT, DLP, AF	0	-	3	0	0	0	1	1	2	0	-	162	0	0	0	0	0	1	1	1	1	1	95	11111	1	1		#NULL!	#NULL!	#NULL!	#NULL!		#NULL!	#NULL!	#NULL!	#NULL!	#NULL!	#NULL!
1203	91203	1	52	60	159	1		3	1	0	-	0	-	3	0	0	0	0	0	4	1	MG30.30	177	1	0	1	0	1	1	1	1	1	1	80	11111	1	3	16, 20, 23	5	0	5	3	Rest	8	0	0	0	2	0
1204	91204	2	29	55	156	1		3	1	0	-	0	-	3	0	1	8	1	1	2	0	-	162	0	0	0	0	0	1	1	1	1	1	90	11111	1	1		#NULL!	#NULL!	#NULL!	#NULL!		#NULL!	#NULL!	#NULL!	#NULL!	#NULL!	#NULL!
1205	91205	1	46	72	180	1		3	1	0	-	0	-	3	0	1	8	1	2	3	0	-	177	0	0	0	0	0	1	1	1	1	1	80	11111	1	1		#NULL!	#NULL!	#NULL!	#NULL!		#NULL!	#NULL!	#NULL!	#NULL!	#NULL!	#NULL!
1206	91206	1	72	52	160	1		1	1	0	-	0	-	3	0	1	9	1	2	2	0	-	162	0	0	0	0	0	1	1	1	1	1	90	11111	1	1		#NULL!	#NULL!	#NULL!	#NULL!		#NULL!	#NULL!	#NULL!	#NULL!	#NULL!	#NULL!
1207	91207	1	43	72	170	1		1	1	0	-	0	-	3	0	1	9	1	2	1	0	-	162	0	0	0	0	0	1	1	1	1	1	80	11111	1	1		#NULL!	#NULL!	#NULL!	#NULL!		#NULL!	#NULL!	#NULL!	#NULL!	#NULL!	#NULL!
1209	91209	2	66	35	145	1		3	1	1	HT	0	-	3	0	1	8	1	2	2	0	-	162	0	0	0	0	0	1	1	1	1	1	95	11111	1	1		#NULL!	#NULL!	#NULL!	#NULL!		#NULL!	#NULL!	#NULL!	#NULL!	#NULL!	#NULL!
1211	91211	1	18	48	157	1		3	1	0	-	0	-	3	0	1	6	1	2	1	0	-	162	0	0	0	0	0	1	1	1	1	1	85	11111	1	1		#NULL!	#NULL!	#NULL!	#NULL!		#NULL!	#NULL!	#NULL!	#NULL!	#NULL!	#NULL!
1212	91212	1	29	70	170	1		3	2	0	-	0	-	3	0	1	9	1	2	1	0	-	162	0	0	0	0	0	1	1	1	1	1	90	11111	1	1		#NULL!	#NULL!	#NULL!	#NULL!		#NULL!	#NULL!	#NULL!	#NULL!	#NULL!	#NULL!
1213	91213	1	42	81	180	1		2	1	0	-	0	-	3	0	1	12	1	3	1	0	-	162	0	0	0	0	0	1	1	1	1	1	95	11111	1	1		#NULL!	#NULL!	#NULL!	#NULL!		#NULL!	#NULL!	#NULL!	#NULL!	#NULL!	#NULL!
1214	91214	2	39	50	150	0		2	1	1	Syphilis	0	-	3	0	1	10	0	0	5	0	-	162	0	0	0	0	0	1	1	1	1	1	100	11111	1	1		#NULL!	#NULL!	#NULL!	#NULL!		#NULL!	#NULL!	#NULL!	#NULL!	#NULL!	#NULL!
1215	91215	1	48	89	175	1		1	1	0	-	0	-	3	0	1	6	1	1	2	0	-	162	1	0	0	0	0	1	1	1	1	1	80	11111	1	1		#NULL!	#NULL!	#NULL!	#NULL!		#NULL!	#NULL!	#NULL!	#NULL!	#NULL!	#NULL!
1216	91216	1	67	77	170	1		1	1	1	HT	0	-	3	0	0	0	1	1	2	0	-	161	0	0	0	0	0	1	1	1	1	1	100	11111	1	1		#NULL!	#NULL!	#NULL!	#NULL!		#NULL!	#NULL!	#NULL!	#NULL!	#NULL!	#NULL!
1217	91217	1	25	62	162	1		3	2	0	-	0	-	2	1	1	11	1	1	2	0	-	161	0	0	0	0	0	1	1	1	1	1	99	11111	1	1		#NULL!	#NULL!	#NULL!	#NULL!		#NULL!	#NULL!	#NULL!	#NULL!	#NULL!	#NULL!
1218	91218	1	27	63	186	1		3	2	0	-	1	Depressed mood, anxiety	3	0	1	8	1	1	2	0	-	161	0	1	0	0	0	1	1	1	1	3	70	11113	0.9042	1		#NULL!	#NULL!	#NULL!	#NULL!		#NULL!	#NULL!	#NULL!	#NULL!	#NULL!	#NULL!
1219	91219	1	37	78	165	1		3	2	0	-	0	-	3	0	0	0	1	2	1	0	-	161	0	0	0	0	0	1	1	1	1	1	95	11111	1	1		#NULL!	#NULL!	#NULL!	#NULL!		#NULL!	#NULL!	#NULL!	#NULL!	#NULL!	#NULL!
1221	91221	2	54	38	150	1		1	1	1	HT, ESRD, cerebellar hemorrhage	0	-	2	2	1	37	1	1	1	0	-	161	0	0	0	0	0	3	5	5	1	1	70	35511	0.4152	1		#NULL!	#NULL!	#NULL!	#NULL!		#NULL!	#NULL!	#NULL!	#NULL!	#NULL!	#NULL!
1223	91223	1	33	83	175	1		1	1	0	-	0	-	3	0	1	7	0	0	0	0	-	169	0	0	0	0	0	1	1	1	1	1	90	11111	1	1		#NULL!	#NULL!	#NULL!	#NULL!		#NULL!	#NULL!	#NULL!	#NULL!	#NULL!	#NULL!
1224	91224	1	34	110	180	1		3	1	1	DM, Obesity	0	-	3	0	1	9	1	1	2	0	-	169	0	0	0	0	0	1	1	1	1	1	50	11111	1	1		#NULL!	#NULL!	#NULL!	#NULL!		#NULL!	#NULL!	#NULL!	#NULL!	#NULL!	#NULL!
1225	91225	1	73	66	160	1		2	1	1	DM, HT, DLP, CAD	0	-	3	0	1	9	0	0	2	0	-	169	0	0	0	0	0	1	1	1	1	1	100	11111	1	1		#NULL!	#NULL!	#NULL!	#NULL!		#NULL!	#NULL!	#NULL!	#NULL!	#NULL!	#NULL!
1226	91226	2	71	58	145	1		1	1	1	HT, DLP	0	-	3	0	1	6	1	2	2	0	-	169	0	0	0	0	0	1	1	1	1	1	100	11111	1	1		#NULL!	#NULL!	#NULL!	#NULL!		#NULL!	#NULL!	#NULL!	#NULL!	#NULL!	#NULL!
1227	91227	1	64	72	175	1		1	1	1	DM	0	-	3	0	1	6	1	1	2	0	-	169	1	0	0	0	0	1	1	1	1	1	100	11111	1	1		#NULL!	#NULL!	#NULL!	#NULL!		#NULL!	#NULL!	#NULL!	#NULL!	#NULL!	#NULL!
1228	91228	1	56	51.4	159	1		1	1	1	GI bleeding S/P Sx.	0	-	3	0	1	4	1	1	2	0	-	169	0	0	0	0	0	1	1	1	1	1	100	11111	1	1		#NULL!	#NULL!	#NULL!	#NULL!		#NULL!	#NULL!	#NULL!	#NULL!	#NULL!	#NULL!
1229	91229	2	33	52	157	1		3	1	0	-	0	-	3	0	0	0	1	1	2	0	-	169	0	0	0	0	0	1	1	1	3	1	70	11131	0.9335	1		#NULL!	#NULL!	#NULL!	#NULL!		#NULL!	#NULL!	#NULL!	#NULL!	#NULL!	#NULL!
1230	91230	2	39	73	162	1		1	1	0	-	0	-	3	0	1	10	1	3	1	0	-	176	1	0	0	0	0	1	1	1	1	1	99	11111	1	1		#NULL!	#NULL!	#NULL!	#NULL!		#NULL!	#NULL!	#NULL!	#NULL!	#NULL!	#NULL!
1231	91231	2	35	53	165	1		1	1	1	Hashimoto thyroiditis	0	-	3	0	1	9	1	3	1	0	-	169	0	0	0	0	0	1	1	1	1	1	80	11111	1	1		#NULL!	#NULL!	#NULL!	#NULL!		#NULL!	#NULL!	#NULL!	#NULL!	#NULL!	#NULL!
1232	91232	1	33	80	170	1		3	2	0	-	0	-	3	0	1	10	1	3	1	0	-	169	0	0	0	0	0	1	1	1	1	1	100	11111	1	1		#NULL!	#NULL!	#NULL!	#NULL!		#NULL!	#NULL!	#NULL!	#NULL!	#NULL!	#NULL!
1233	91233	2	28	92	165	1		1	1	1	DM, HT, Obesity	1	MDD	3	0	1	9	1	3	1	0	-	176	1	0	1	1	0	1	1	3	3	1	90	11331	0.8623	2	11,17,23	5	3	5	3	Stretching	10	0	0	2	1	1
1234	91234	1	67	75	175	1		1	1	0	-	0	-	3	0	0	0	0	0	5	0	-	176	0	0	0	0	0	1	1	1	1	1	100	11111	1	1		#NULL!	#NULL!	#NULL!	#NULL!		#NULL!	#NULL!	#NULL!	#NULL!	#NULL!	#NULL!
1236	91236	1	23	80	167	1		3	1	0	-	0	-	3	0	1	5	1	2	1	0	-	169	0	0	0	0	0	1	1	1	1	1	80	11111	1	1		#NULL!	#NULL!	#NULL!	#NULL!		#NULL!	#NULL!	#NULL!	#NULL!	#NULL!	#NULL!
1237	91237	1	44	70	169	1		3	1	0	-	0	-	3	0	1	7	1	2	1	0	-	169	0	0	0	0	0	1	1	1	1	1	100	11111	1	1		#NULL!	#NULL!	#NULL!	#NULL!		#NULL!	#NULL!	#NULL!	#NULL!	#NULL!	#NULL!
1238	91238	1	27	67	162	1		3	1	0	-	0	-	3	0	1	9	1	2	1	0	-	168	0	0	0	0	0	1	1	1	1	1	99	11111	1	1		#NULL!	#NULL!	#NULL!	#NULL!		#NULL!	#NULL!	#NULL!	#NULL!	#NULL!	#NULL!
1239	91239	1	68	67	175	1		3	1	1	Old pulmonary TB	0	-	3	0	1	6	0	0	0	0	-	168	0	0	0	0	0	1	1	1	1	1	100	11111	1	1		#NULL!	#NULL!	#NULL!	#NULL!		#NULL!	#NULL!	#NULL!	#NULL!	#NULL!	#NULL!
1241	91241	2	42	65	155	1		1	1	0	-	0	-	3	0	1	6	1	2	2	0	-	168	1	0	0	0	0	1	1	1	1	1	70	11111	1	1		#NULL!	#NULL!	#NULL!	#NULL!		#NULL!	#NULL!	#NULL!	#NULL!	#NULL!	#NULL!
1242	91242	2	38	62	155	1		2	1	0	-	0	-	3	0	0	0	1	2	2	1	MG30.30	175	1	0	1	0	1	1	1	3	3	2	60	11332	0.8042	3	16	10	0	5	5	Paracetamol, muscle relaxant	6	0	0	0	3	0
1243	91243	2	52	65	150	1		1	1	0	-	0	-	3	0	1	5	1	1	1	0	-	168	1	0	0	0	0	1	1	1	1	1	90	11111	1	1		#NULL!	#NULL!	#NULL!	#NULL!		#NULL!	#NULL!	#NULL!	#NULL!	#NULL!	#NULL!
1244	91244	2	58	55	160	1		1	1	0	-	0	-	3	0	0	0	1	3	1	0	-	168	1	0	0	0	0	1	1	1	1	1	100	11111	1	1		#NULL!	#NULL!	#NULL!	#NULL!		#NULL!	#NULL!	#NULL!	#NULL!	#NULL!	#NULL!
1245	91245	2	68	50	158	1		3	1	1	HT, DLP	0	-	3	0	1	5	0	0	2	0	-	168	0	0	0	0	0	1	1	1	1	1	100	11111	1	1		#NULL!	#NULL!	#NULL!	#NULL!		#NULL!	#NULL!	#NULL!	#NULL!	#NULL!	#NULL!
1246	91246	1	18	58	175	1		3	1	0	-	0	-	3	0	1	9	0	0	4	0	-	168	0	0	0	0	0	1	1	1	1	1	100	11111	1	1		#NULL!	#NULL!	#NULL!	#NULL!		#NULL!	#NULL!	#NULL!	#NULL!	#NULL!	#NULL!
1247	91247	2	59	55	155	1		1	1	1	DM, HT, DLP, CKD, IDA	0	-	3	0	0	0	0	0	4	0	-	168	0	0	0	0	0	1	1	1	1	1	100	11111	1	1		#NULL!	#NULL!	#NULL!	#NULL!		#NULL!	#NULL!	#NULL!	#NULL!	#NULL!	#NULL!
1248	91248	1	31	70	167	1		1	1	0	-	0	-	3	0	1	8	1	1	2	0	-	168	0	0	0	0	0	1	1	1	1	1	80	11111	1	1		#NULL!	#NULL!	#NULL!	#NULL!		#NULL!	#NULL!	#NULL!	#NULL!	#NULL!	#NULL!
1249	91249	2	35	68	155	1		1	1	0	-	0	-	3	0	1	8	0	0	4	0	-	170	0	0	0	0	0	1	1	1	1	1	80	11111	1	1		#NULL!	#NULL!	#NULL!	#NULL!		#NULL!	#NULL!	#NULL!	#NULL!	#NULL!	#NULL!
1250	91250	1	32	91	184	1		1	2	0	-	0	-	3	0	1	8	0	0	4	0	-	170	0	0	0	0	0	1	1	1	1	1	80	11111	1	1		#NULL!	#NULL!	#NULL!	#NULL!		#NULL!	#NULL!	#NULL!	#NULL!	#NULL!	#NULL!
1251	91251	1	64	75	173	1		3	2	0	-	0	-	3	0	1	9	0	0	2	0	-	170	0	0	0	0	0	1	1	1	1	1	85	11111	1	1		#NULL!	#NULL!	#NULL!	#NULL!		#NULL!	#NULL!	#NULL!	#NULL!	#NULL!	#NULL!
1252	91252	1	47	102.7	178	1		1	1	0	-	0	-	3	0	1	8	1	1	2	0	-	170	0	0	0	0	0	1	1	1	1	1	80	11111	1	1		#NULL!	#NULL!	#NULL!	#NULL!		#NULL!	#NULL!	#NULL!	#NULL!	#NULL!	#NULL!
1253	91253	1	34	69	177	1		1	1	1	DLP	0	-	3	0	0	0	1	2	1	0	-	170	0	0	0	0	0	1	1	1	1	1	100	11111	1	1		#NULL!	#NULL!	#NULL!	#NULL!		#NULL!	#NULL!	#NULL!	#NULL!	#NULL!	#NULL!
1254	91254	2	61	47	150	1		1	1	1	Asthma	0	-	3	0	1	7	1	1	2	0	-	170	0	0	0	0	0	1	1	1	1	1	70	11111	1	1		#NULL!	#NULL!	#NULL!	#NULL!		#NULL!	#NULL!	#NULL!	#NULL!	#NULL!	#NULL!
1255	91255	1	52	70	161	1		1	1	0	-	0	-	3	0	1	7	0	0	2	0	-	170	0	0	0	0	0	1	1	1	1	1	90	11111	1	1		#NULL!	#NULL!	#NULL!	#NULL!		#NULL!	#NULL!	#NULL!	#NULL!	#NULL!	#NULL!
1256	91256	2	68	48	150	1		2	1	0	-	0	-	3	0	1	8	0	0	2	1	MG30.30	170	0	0	1	0	1	1	1	1	1	1	80	11111	1	3	19,22	5	0	3	0	Rest	8	0	0	0	0	0
1257	91257	2	55	50	155	1		1	1	1	HT	0	-	3	0	0	0	0	0	2	0	-	170	0	0	0	0	0	1	1	1	1	1	100	11111	1	1		#NULL!	#NULL!	#NULL!	#NULL!		#NULL!	#NULL!	#NULL!	#NULL!	#NULL!	#NULL!
1258	91258	2	69	55	153	1		1	1	1	DM	0	-	3	0	1	9	1	1	2	1	MG30.31, MG30.51	169	0	0	1	0	1	3	1	1	3	3	75	31133	0.7512	3	16,19,22	9	6	8	6	ยาแก้ปวด รับจากร.พ.อื่น	5	0	0	2	0	0
1259	91259	2	25	48	160	1		3	2	0	-	0	-	3	0	0	0	1	2	2	1	MG30.30	169	1	0	1	0	1	1	1	1	1	1	80	11111	1	3	16,20,23	8	0	5	0	Rest	5	0	0	0	0	#NULL!
1260	91260	1	30	67	165	0		1	1	0	-	0	-	3	0	0	0	1	1	2	0	-	169	1	0	0	0	0	1	1	1	1	1	100	11111	1	1		#NULL!	#NULL!	#NULL!	#NULL!		#NULL!	#NULL!	#NULL!	#NULL!	#NULL!	#NULL!
1261	91261	1	36	52	160	0		3	1	0	-	0	-	3	0	1	10	1	1	3	0	-	169	0	0	0	0	0	1	1	1	1	1	90	11111	1	1		#NULL!	#NULL!	#NULL!	#NULL!		#NULL!	#NULL!	#NULL!	#NULL!	#NULL!	#NULL!
1262	91262	2	55	72	168	1		2	1	1	Hemorrhagic stroke	0	-	3	0	1	5	0	0	0	0	-	169	0	0	0	0	0	1	1	1	1	1	100	11111	1	1		#NULL!	#NULL!	#NULL!	#NULL!		#NULL!	#NULL!	#NULL!	#NULL!	#NULL!	#NULL!
1264	91264	2	66	59	160	1		1	2	1	DM, HT, DLP	0	-	3	0	0	0	1	1	2	0	-	169	0	0	0	0	0	1	1	1	1	1	100	11111	1	1		#NULL!	#NULL!	#NULL!	#NULL!		#NULL!	#NULL!	#NULL!	#NULL!	#NULL!	#NULL!
1265	91265	2	71	42	152	1		3	2	1	DLP, Osteoporosis	0	-	3	0	0	0	0	0	0	0	-	169	0	0	0	0	0	1	1	1	1	1	100	11111	1	1		#NULL!	#NULL!	#NULL!	#NULL!		#NULL!	#NULL!	#NULL!	#NULL!	#NULL!	#NULL!
1266	91266	2	61	45	168	1		3	1	1	DLP, Cataract	0	-	3	0	0	0	1	1	2	0	-	169	0	0	0	0	0	1	1	1	1	1	80	11111	1	1		#NULL!	#NULL!	#NULL!	#NULL!		#NULL!	#NULL!	#NULL!	#NULL!	#NULL!	#NULL!
1267	91267	1	53	110	174	1		3	2	1	DM, HT, DLP, Obesity	0	-	3	0	1	8	1	1	2	0	-	169	0	0	0	0	0	1	1	1	1	1	99	11111	1	1		#NULL!	#NULL!	#NULL!	#NULL!		#NULL!	#NULL!	#NULL!	#NULL!	#NULL!	#NULL!
1268	91268	1	22	96	168	1		3	1	1	Thyroid	0	-	3	0	1	8	1	1	2	0	-	169	0	0	0	0	0	1	1	1	1	1	80	11111	1	1		#NULL!	#NULL!	#NULL!	#NULL!		#NULL!	#NULL!	#NULL!	#NULL!	#NULL!	#NULL!
1270	91270	1	39	70	172	1		1	1	0	-	0	-	3	0	1	6	1	1	2	0	-	169	1	0	0	0	0	1	1	1	1	1	70	11111	1	1		#NULL!	#NULL!	#NULL!	#NULL!		#NULL!	#NULL!	#NULL!	#NULL!	#NULL!	#NULL!
1271	91271	2	28	85	159	1		3	2	1	CA rt. lacrimal gland S/P Sx.	0	-	3	0	0	0	0	0	4	0	-	169	0	0	0	0	0	1	1	1	1	1	100	11111	1	1		#NULL!	#NULL!	#NULL!	#NULL!		#NULL!	#NULL!	#NULL!	#NULL!	#NULL!	#NULL!
1272	91272	2	28	86	159	1		3	1	0	-	0	-	3	0	0	0	1	3	1	0	-	169	0	0	0	0	0	1	1	1	1	1	100	11111	1	1		#NULL!	#NULL!	#NULL!	#NULL!		#NULL!	#NULL!	#NULL!	#NULL!	#NULL!	#NULL!
1274	91274	1	36	118	175	1		1	1	1	Morbid obesity	0	-	3	0	1	5	1	1	2	0	-	170	0	0	0	0	0	1	1	1	1	1	90	11111	1	1		#NULL!	#NULL!	#NULL!	#NULL!		#NULL!	#NULL!	#NULL!	#NULL!	#NULL!	#NULL!
1275	91275	1	55	101	168	1		1	1	1	DM, HT	0	-	3	0	1	6	1	1	2	1	MG30.30	170	1	0	1	0	0	3	1	1	4	2	60	31142	0.6485	4	17,20,23	10	3	5	7	Rest, paracetamol	5	1	1	3	1	1
1276	91276	2	52	64	160	1		1	1	0	-	0	-	3	0	1	6	1	3	1	0	-	170	0	0	0	0	0	1	1	1	1	1	90	11111	1	1		#NULL!	#NULL!	#NULL!	#NULL!		#NULL!	#NULL!	#NULL!	#NULL!	#NULL!	#NULL!
1277	91277	1	33	57	165	1		3	1	0	-	0	-	3	0	1	3	1	1	2	0	-	170	0	0	0	0	0	1	1	1	1	1	100	11111	1	1		#NULL!	#NULL!	#NULL!	#NULL!		#NULL!	#NULL!	#NULL!	#NULL!	#NULL!	#NULL!
1278	91278	2	47	53	160	1		1	2	1	DM, CA breast	0	-	3	0	1	8	1	2	2	0	-	169	0	0	0	0	0	1	1	1	1	1	85	11111	1	1		#NULL!	#NULL!	#NULL!	#NULL!		#NULL!	#NULL!	#NULL!	#NULL!	#NULL!	#NULL!
1279	91279	2	18	51	155	1		3	1	0	-	0	-	3	0	1	4	0	0	4	0	-	169	0	0	0	0	0	1	1	1	1	1	100	11111	1	1		#NULL!	#NULL!	#NULL!	#NULL!		#NULL!	#NULL!	#NULL!	#NULL!	#NULL!	#NULL!
1281	91281	2	23	44	148	1		3	1	0	-	0	-	3	0	1	8	1	1	1	0	-	169	0	0	0	0	0	1	1	1	1	1	100	11111	1	1		#NULL!	#NULL!	#NULL!	#NULL!		#NULL!	#NULL!	#NULL!	#NULL!	#NULL!	#NULL!
1282	91282	2	56	57	164	1		3	2	0	-	1	Depressive disorder, anxiety	3	0	0	0	1	2	2	1	MG30.30	169	1	1	1	0	1	1	1	1	1	1	90	11111	1	3	8, 9, 11, 12,16, 19, 22	5	0	5	5	Rest	5	0	0	0	0	0
1283	91283	2	29	53	172	1		3	1	0	-	0	-	3	0	1	8	0	0	2	1	MG30.30	169	1	0	1	0	1	1	1	1	3	1	70	11131	0.9335	3	14,15,16	10	0	5	7	Muscle relaxant	5	0	0	0	0	0
1284	91284	2	66	55.3	150	1		3	1	1	HT, DLP	0	-	3	0	0	0	1	1	2	0	-	173	0	0	0	0	0	1	1	1	1	1	70	11111	1	1		#NULL!	#NULL!	#NULL!	#NULL!		#NULL!	#NULL!	#NULL!	#NULL!	#NULL!	#NULL!
1285	91285	2	68	44	156	1		3	1	1	HT, DLP	0	-	3	0	0	0	1	1	2	0	-	173	1	0	0	0	0	1	1	1	1	1	80	11111	1	1		#NULL!	#NULL!	#NULL!	#NULL!		#NULL!	#NULL!	#NULL!	#NULL!	#NULL!	#NULL!
1286	91286	2	32	60	155	1		1	2	0	-	0	-	3	0	0	0	1	1	1	0	-	173	1	0	0	0	0	1	1	1	1	1	90	11111	1	1		#NULL!	#NULL!	#NULL!	#NULL!		#NULL!	#NULL!	#NULL!	#NULL!	#NULL!	#NULL!
1287	91287	1	51	69	160	1		1	1	1	HT, DLP, Old CVA	0	-	3	0	1	9	0	0	4	0	-	169	0	0	0	0	0	1	1	1	1	1	90	11111	1	1		#NULL!	#NULL!	#NULL!	#NULL!		#NULL!	#NULL!	#NULL!	#NULL!	#NULL!	#NULL!
1288	91288	2	55	56	152	1		1	2	1	DLP	0	-	3	0	0	0	1	2	2	0	-	169	0	0	0	0	0	1	1	1	1	1	80	11111	1	1		#NULL!	#NULL!	#NULL!	#NULL!		#NULL!	#NULL!	#NULL!	#NULL!	#NULL!	#NULL!
1289	91289	1	56	65	170	1		3	1	1	Parkinsonism	0	-	1	3	1	8	0	0	2	1	MG30.32	169	1	0	1	0	1	3	1	1	3	3	50	31133	0.7512	3	8,11,19, 22	8	5	5	5	Mardopa, clonazepam	5	1	1	1	1	1
1290	91290	2	64	76	155	1		2	1	1	DM, HT	0	-	3	0	1	6	1	2	2	0	-	173	1	0	0	0	0	1	1	1	1	1	85	11111	1	1		#NULL!	#NULL!	#NULL!	#NULL!		#NULL!	#NULL!	#NULL!	#NULL!	#NULL!	#NULL!
1292	91292	2	50	68	165	1		1	1	1	DM, HT, DLP, Grave disease	0	-	3	0	1	8	1	1	2	0	-	169	0	0	0	0	0	1	1	1	1	1	100	11111	1	1		#NULL!	#NULL!	#NULL!	#NULL!		#NULL!	#NULL!	#NULL!	#NULL!	#NULL!	#NULL!
1293	91293	1	40	83	170	1		1	1	0	-	0	-	3	0	1	7	1	2	3	0	-	169	0	0	0	0	0	1	1	1	1	1	100	11111	1	1		#NULL!	#NULL!	#NULL!	#NULL!		#NULL!	#NULL!	#NULL!	#NULL!	#NULL!	#NULL!
1294	91294	2	49	60	160	1		1	1	0	-	0	-	3	0	0	0	1	1	2	0	-	169	1	0	0	0	0	1	1	1	1	1	95	11111	1	1		#NULL!	#NULL!	#NULL!	#NULL!		#NULL!	#NULL!	#NULL!	#NULL!	#NULL!	#NULL!
1295	91295	2	38	73	163	1		3	1	0	-	0	-	3	0	1	10	1	3	1	0	-	169	0	0	0	0	0	1	1	1	1	1	100	11111	1	1		#NULL!	#NULL!	#NULL!	#NULL!		#NULL!	#NULL!	#NULL!	#NULL!	#NULL!	#NULL!
1296	91296	1	21	70	165	1		3	2	0	-	0	-	3	0	0	0	0	0	4	0	-	169	0	0	0	0	0	1	1	1	1	1	95	11111	1	1		#NULL!	#NULL!	#NULL!	#NULL!		#NULL!	#NULL!	#NULL!	#NULL!	#NULL!	#NULL!
1298	91298	2	32	50	150	1		3	2	0	-	0	-	3	0	1	7	0	0	5	0	-	169	0	0	0	0	0	1	1	1	1	1	95	11111	1	1		#NULL!	#NULL!	#NULL!	#NULL!		#NULL!	#NULL!	#NULL!	#NULL!	#NULL!	#NULL!
1299	91299	2	47	55	156	1		1	1	0	-	0	-	3	0	1	7	1	2	2	0	-	169	1	0	0	0	0	1	1	1	1	1	80	11111	1	1		#NULL!	#NULL!	#NULL!	#NULL!		#NULL!	#NULL!	#NULL!	#NULL!	#NULL!	#NULL!
1300	91300	2	35	67	165	1		1	2	0	-	0	-	3	0	1	9	1	3	1	0	-	171	1	0	0	0	0	1	1	1	1	1	90	11111	1	1		#NULL!	#NULL!	#NULL!	#NULL!		#NULL!	#NULL!	#NULL!	#NULL!	#NULL!	#NULL!
1301	91301	2	68	46	150	1		1	1	1	VHD	0	-	3	0	1	3	1	2	2	0	-	168	0	0	0	0	0	1	1	1	1	1	90	11111	1	1		#NULL!	#NULL!	#NULL!	#NULL!		#NULL!	#NULL!	#NULL!	#NULL!	#NULL!	#NULL!
1302	91302	1	50	72	165	1		1	1	0	-	0	-	3	0	1	6	1	2	3	0	-	168	0	0	0	0	0	1	1	1	1	1	90	11111	1	1		#NULL!	#NULL!	#NULL!	#NULL!		#NULL!	#NULL!	#NULL!	#NULL!	#NULL!	#NULL!
1303	91303	1	55	65	165	1		3	1	0	-	0	-	3	0	1	7	1	1	2	0	-	168	1	0	0	0	0	1	1	1	1	1	60	11111	1	1		#NULL!	#NULL!	#NULL!	#NULL!		#NULL!	#NULL!	#NULL!	#NULL!	#NULL!	#NULL!
1304	91304	1	52	74	155	0		1	1	1	HT, DM	0	-	3	0	0	0	0	0	0	0	-	168	0	0	0	0	0	1	1	1	1	1	90	11111	1	1		#NULL!	#NULL!	#NULL!	#NULL!		#NULL!	#NULL!	#NULL!	#NULL!	#NULL!	#NULL!
1305	91305	2	50	55	155	1		3	1	0	-	0	-	3	0	0	0	1	2	2	0	-	168	0	0	0	0	0	1	1	1	1	1	100	11111	1	1		#NULL!	#NULL!	#NULL!	#NULL!		#NULL!	#NULL!	#NULL!	#NULL!	#NULL!	#NULL!
1307	91307	1	45	78	165	1		1	1	0	-	0	-	3	0	0	0	1	2	2	0	-	168	0	0	0	0	0	1	1	1	1	1	95	11111	1	1		#NULL!	#NULL!	#NULL!	#NULL!		#NULL!	#NULL!	#NULL!	#NULL!	#NULL!	#NULL!
1308	91308	1	59	125	162	1		1	1	1	Gout, cardiomegaly	0	-	3	0	0	0	1	1	4	0	-	169	0	0	0	0	0	1	1	1	1	1	90	11111	1	1		#NULL!	#NULL!	#NULL!	#NULL!		#NULL!	#NULL!	#NULL!	#NULL!	#NULL!	#NULL!
1309	91309	1	49	65	164	1		1	1	0	-	0	-	3	0	1	9	1	3	1	0	-	168	0	0	0	0	0	1	1	1	1	1	90	11111	1	1		#NULL!	#NULL!	#NULL!	#NULL!		#NULL!	#NULL!	#NULL!	#NULL!	#NULL!	#NULL!
1311	91311	2	59	56	150	1		1	1	0	-	0	-	3	0	1	5	0	0	2	0	-	168	0	0	1	1	0	1	1	1	1	1	95	11111	1	2	16	5	1	2	2	Paracetamol	5	1	1	1	1	0
1312	91312	1	36	69	171	1		3	1	0	-	0	-	3	0	0	0	1	1	2	0		169	0	0	0	0	0	1	1	1	1	1	98	11111	1	1		#NULL!	#NULL!	#NULL!	#NULL!		#NULL!	#NULL!	#NULL!	#NULL!	#NULL!	#NULL!
1313	91313	2	58	85	160	1		3	1	1	HT	0	-	3	0	0	0	1	1	2	0	-	169	0	0	0	0	0	1	1	1	1	1	100	11111	1	1		#NULL!	#NULL!	#NULL!	#NULL!		#NULL!	#NULL!	#NULL!	#NULL!	#NULL!	#NULL!
1314	91314	2	54	67	150	1		1	1	0	-	0	-	3	0	0	0	1	1	2	0	-	169	0	1	0	0	0	1	1	1	1	1	100	11111	1	1		#NULL!	#NULL!	#NULL!	#NULL!		#NULL!	#NULL!	#NULL!	#NULL!	#NULL!	#NULL!
1315	91315	1	54	73	167	1		1	1	0	-	0	-	3	0	0	0	1	1	2	0	-	169	0	0	0	0	0	1	1	1	1	1	100	11111	1	1		#NULL!	#NULL!	#NULL!	#NULL!		#NULL!	#NULL!	#NULL!	#NULL!	#NULL!	#NULL!
1316	91316	2	27	61	150	1		3	2	0	-	0	-	3	0	0	0	0	0	5	0	-	170	0	0	0	0	0	1	1	1	1	1	95	11111	1	1		#NULL!	#NULL!	#NULL!	#NULL!		#NULL!	#NULL!	#NULL!	#NULL!	#NULL!	#NULL!
1318	91318	2	54	62	150	1		1	1	1	DLP	0	-	3	0	1	6	1	2	2	0	-	170	1	0	0	0	0	1	1	1	1	1	90	11111	1	1		#NULL!	#NULL!	#NULL!	#NULL!		#NULL!	#NULL!	#NULL!	#NULL!	#NULL!	#NULL!
1319	91319	2	22	62	167	0		3	1	0	-	0	-	3	0	0	0	0	0	1	0	-	168	0	0	0	0	0	1	1	1	1	1	70	11111	1	1		#NULL!	#NULL!	#NULL!	#NULL!		#NULL!	#NULL!	#NULL!	#NULL!	#NULL!	#NULL!
1320	91320	1	38	58	170	1		1	1	0	-	0	-	3	0	1	8	1	1	2	0	-	168	1	0	0	0	0	1	1	1	1	1	99	11111	1	1		#NULL!	#NULL!	#NULL!	#NULL!		#NULL!	#NULL!	#NULL!	#NULL!	#NULL!	#NULL!
1321	91321	2	55	65	150	1		1	1	1	DM, HT	0	-	3	0	1	6	1	2	2	0	-	168	0	0	0	0	0	1	1	1	1	1	90	11111	1	1		#NULL!	#NULL!	#NULL!	#NULL!		#NULL!	#NULL!	#NULL!	#NULL!	#NULL!	#NULL!
1322	91322	2	48	60	147	1		1	1	0	-	0	-	3	0	1	8	1	2	3	0	-	168	1	0	0	0	0	1	1	1	1	1	80	11111	1	1		#NULL!	#NULL!	#NULL!	#NULL!		#NULL!	#NULL!	#NULL!	#NULL!	#NULL!	#NULL!
1323	91323	2	37	53	160	0		1	1	0	-	0	-	3	0	1	7	1	2	1	0	-	168	0	0	0	0	0	1	1	1	1	1	100	11111	1	1		#NULL!	#NULL!	#NULL!	#NULL!		#NULL!	#NULL!	#NULL!	#NULL!	#NULL!	#NULL!
1324	91324	2	22	65	165	1		3	2	0	-	0	-	3	0	1	7	1	2	3	0	-	169	0	0	0	0	0	1	1	1	1	1	70	11111	1	1		#NULL!	#NULL!	#NULL!	#NULL!		#NULL!	#NULL!	#NULL!	#NULL!	#NULL!	#NULL!
1325	91325	2	32	69	160	1		1	1	0	-	0	-	3	0	0	0	1	1	1	0	-	168	0	0	0	0	0	1	1	1	1	1	100	11111	1	1		#NULL!	#NULL!	#NULL!	#NULL!		#NULL!	#NULL!	#NULL!	#NULL!	#NULL!	#NULL!
1326	91326	1	43	78	169	1		3	1	0	-	0	-	3	0	1	11	1	2	1	0	-	168	0	0	0	0	0	1	1	1	1	1	100	11111	1	1		#NULL!	#NULL!	#NULL!	#NULL!		#NULL!	#NULL!	#NULL!	#NULL!	#NULL!	#NULL!
1328	91328	1	20	78	171	1		3	1	0	-	0	-	3	0	1	5	1	2	3	0	-	168	1	0	0	0	0	1	1	1	1	1	95	11111	1	1		#NULL!	#NULL!	#NULL!	#NULL!		#NULL!	#NULL!	#NULL!	#NULL!	#NULL!	#NULL!
1330	91330	1	43	73	163	1		1	1	0	-	0	-	3	0	1	12	1	2	1	0	-	111	0	0	0	0	0	1	1	1	1	1	85	11111	1	1		#NULL!	#NULL!	#NULL!	#NULL!		#NULL!	#NULL!	#NULL!	#NULL!	#NULL!	#NULL!
1331	91331	1	35	104	187	1		3	1	0	-	0	-	3	0	1	5	1	2	1	0	-	111	0	0	0	0	0	1	1	1	1	1	70	11111	1	1		#NULL!	#NULL!	#NULL!	#NULL!		#NULL!	#NULL!	#NULL!	#NULL!	#NULL!	#NULL!
1332	91332	2	21	52	160	1		1	2	1	Gastritis, allergic rhinitis	0	-	3	0	1	10	1	2	3	0	-	167	0	0	0	0	0	1	1	1	1	1	95	11111	1	1		#NULL!	#NULL!	#NULL!	#NULL!		#NULL!	#NULL!	#NULL!	#NULL!	#NULL!	#NULL!
1333	91333	1	57	70	170	1		1	2	0	-	0	-	3	0	1	10	0	0	4	0	-	167	0	0	0	0	0	1	1	1	1	1	100	11111	1	1		#NULL!	#NULL!	#NULL!	#NULL!		#NULL!	#NULL!	#NULL!	#NULL!	#NULL!	#NULL!
1334	91334	1	39	70	165	1		3	2	0	-	0	-	3	0	0	0	1	2	3	0	-	168	0	0	0	0	0	1	1	1	1	1	90	11111	1	1		#NULL!	#NULL!	#NULL!	#NULL!		#NULL!	#NULL!	#NULL!	#NULL!	#NULL!	#NULL!
1335	91335	1	38	83	173	1		1	1	1	GERD	0	-	3	0	1	10	1	2	1	0	-	168	0	0	0	0	0	1	1	1	1	1	100	11111	1	1		#NULL!	#NULL!	#NULL!	#NULL!		#NULL!	#NULL!	#NULL!	#NULL!	#NULL!	#NULL!
1336	91336	2	55	90	163	1		3	2	1	Obesity, DM, HT	0	-	3	0	1	8	1	2	2	0	-	167	0	0	0	0	0	1	1	1	1	1	95	11111	1	1		#NULL!	#NULL!	#NULL!	#NULL!		#NULL!	#NULL!	#NULL!	#NULL!	#NULL!	#NULL!
1337	91337	1	55	93	185	1		1	1	1	Obesity, DM	0	-	3	0	1	9	1	2	1	0	-	167	0	0	0	0	0	1	1	1	1	1	100	11111	1	1		#NULL!	#NULL!	#NULL!	#NULL!		#NULL!	#NULL!	#NULL!	#NULL!	#NULL!	#NULL!
1338	91338	1	22	100	180	1		3	1	0	-	0	-	3	0	0	0	1	2	3	0	-	167	0	0	0	0	0	1	1	1	1	1	80	11111	1	1		#NULL!	#NULL!	#NULL!	#NULL!		#NULL!	#NULL!	#NULL!	#NULL!	#NULL!	#NULL!
1339	91339	2	20	99	155	1		3	1	0	-	0	-	3	0	0	0	1	2	3	0	-	167	0	0	0	0	0	1	1	1	1	1	90	11111	1	1		#NULL!	#NULL!	#NULL!	#NULL!		#NULL!	#NULL!	#NULL!	#NULL!	#NULL!	#NULL!
1340	91340	2	43	48	161	1		1	1	0	-	0	-	3	0	0	0	1	2	3	0	-	166	0	0	0	0	0	1	1	1	1	1	100	11111	1	1		#NULL!	#NULL!	#NULL!	#NULL!		#NULL!	#NULL!	#NULL!	#NULL!	#NULL!	#NULL!
1341	91341	2	57	78	154	1		2	1	1	DM, HT, DLP	0	-	3	0	1	6	1	2	1	0	-	166	0	0	0	0	0	1	1	1	1	1	70	11111	1	1		#NULL!	#NULL!	#NULL!	#NULL!		#NULL!	#NULL!	#NULL!	#NULL!	#NULL!	#NULL!
1342	91342	2	24	52	156	1		3	1	0	-	0	-	3	0	1	8	1	2	1	0	-	166	0	0	0	0	0	1	1	1	1	1	100	11111	1	1		#NULL!	#NULL!	#NULL!	#NULL!		#NULL!	#NULL!	#NULL!	#NULL!	#NULL!	#NULL!
1343	91343	2	45	70	152	1		3	1	0	-	0	-	3	0	1	11	1	2	1	0	-	169	0	0	0	0	0	1	1	1	1	1	70	11111	1	1		#NULL!	#NULL!	#NULL!	#NULL!		#NULL!	#NULL!	#NULL!	#NULL!	#NULL!	#NULL!
1344	91344	1	30	51	167	0		3	1	0	-	0	-	3	0	1	7	1	1	2	0	-	170	0	0	0	0	0	1	1	1	1	1	99	11111	1	1		#NULL!	#NULL!	#NULL!	#NULL!		#NULL!	#NULL!	#NULL!	#NULL!	#NULL!	#NULL!
1346	91346	1	29	62	170	1		3	1	0	-	0	-	3	0	1	8	0	0	5	0	-	169	0	0	0	0	0	1	1	1	1	1	100	11111	1	1		#NULL!	#NULL!	#NULL!	#NULL!		#NULL!	#NULL!	#NULL!	#NULL!	#NULL!	#NULL!
1347	91347	2	27	50	150	0		1	1	0	-	0	-	3	0	1	8	0	0	3	0	-	169	0	0	0	0	0	1	1	1	1	1	100	11111	1	1		#NULL!	#NULL!	#NULL!	#NULL!		#NULL!	#NULL!	#NULL!	#NULL!	#NULL!	#NULL!
1348	91348	2	49	69	150	1		3	1	1	Old pulmonary TB	0	-	3	0	1	7	1	2	1	0	-	169	0	0	0	0	0	1	1	1	1	1	80	11111	1	1		#NULL!	#NULL!	#NULL!	#NULL!		#NULL!	#NULL!	#NULL!	#NULL!	#NULL!	#NULL!
1349	91349	2	57	49.6	156	1		1	1	1	HT	0	-	3	0	0	0	1	1	2	0	-	169	0	0	0	0	0	1	1	1	1	1	100	11111	1	1		#NULL!	#NULL!	#NULL!	#NULL!		#NULL!	#NULL!	#NULL!	#NULL!	#NULL!	#NULL!
1350	91350	1	50	64	165	1		1	1	1	DLP	0	-	3	0	1	9	1	2	2	0	-	169	0	0	0	0	0	1	1	1	1	1	100	11111	1	1		#NULL!	#NULL!	#NULL!	#NULL!		#NULL!	#NULL!	#NULL!	#NULL!	#NULL!	#NULL!
1352	91352	1	36	95	175	1		1	1	1	Allergic rhinitis	0	-	3	0	1	12	1	2	1	0	-	169	0	0	0	0	0	1	1	1	1	1	80	11111	1	1		#NULL!	#NULL!	#NULL!	#NULL!		#NULL!	#NULL!	#NULL!	#NULL!	#NULL!	#NULL!
1353	91353	1	44	68	179	1		3	1	0	-	0	-	3	0	1	9	1	2	1	0	-	169	0	0	0	0	0	1	1	1	1	1	100	11111	1	1		#NULL!	#NULL!	#NULL!	#NULL!		#NULL!	#NULL!	#NULL!	#NULL!	#NULL!	#NULL!
1354	91354	2	54	57	165	1		1	1	1	Hepatitis B	0	-	3	0	1	7	0	0	5	0	-	169	0	0	0	0	0	1	1	1	1	1	100	11111	1	1		#NULL!	#NULL!	#NULL!	#NULL!		#NULL!	#NULL!	#NULL!	#NULL!	#NULL!	#NULL!
1355	91355	1	23	180	190	1		3	2	0	-	0	-	3	0	1	7	1	2	2	0	-	168	1	0	0	0	0	1	1	1	1	1	80	11111	1	1		#NULL!	#NULL!	#NULL!	#NULL!		#NULL!	#NULL!	#NULL!	#NULL!	#NULL!	#NULL!
1356	91356	2	20	40	155	0		3	1	0	-	0	-	3	0	1	8	0	0	4	0	-	168	0	0	0	0	0	1	1	1	1	1	100	11111	1	1		#NULL!	#NULL!	#NULL!	#NULL!		#NULL!	#NULL!	#NULL!	#NULL!	#NULL!	#NULL!
1357	91357	2	52	50	155	1		1	1	0	-	0	-	3	0	0	0	0	0	2	0	-	168	0	1	0	0	0	1	1	1	1	1	90	11111	1	1		#NULL!	#NULL!	#NULL!	#NULL!		#NULL!	#NULL!	#NULL!	#NULL!	#NULL!	#NULL!
1358	91358	1	65	53	157	1		1	1	1	HT	0	-	3	0	1	7	0	0	1	0	-	168	0	0	0	0	0	1	1	1	1	1	80	11111	1	1		#NULL!	#NULL!	#NULL!	#NULL!		#NULL!	#NULL!	#NULL!	#NULL!	#NULL!	#NULL!
1359	91359	1	29	56	170	1		3	1	0	-	0	-	3	0	0	0	0	0	1	0	-	168	0	0	0	0	0	1	1	1	1	1	100	11111	1	1		#NULL!	#NULL!	#NULL!	#NULL!		#NULL!	#NULL!	#NULL!	#NULL!	#NULL!	#NULL!
1360	91360	1	47	70	170	1		1	1	0	-	0	-	3	0	0	0	1	2	2	0	-	168	0	0	0	0	0	1	1	1	1	1	80	11111	1	1		#NULL!	#NULL!	#NULL!	#NULL!		#NULL!	#NULL!	#NULL!	#NULL!	#NULL!	#NULL!
1361	91361	1	22	68	175	1		3	1	1	Allergic rhinitis	0	-	3	0	0	0	1	1	2	0	-	168	0	0	0	0	0	1	1	1	1	1	70	11111	1	1		#NULL!	#NULL!	#NULL!	#NULL!		#NULL!	#NULL!	#NULL!	#NULL!	#NULL!	#NULL!
1362	91362	1	40	70	178	1		1	2	0	-	0	-	3	0	0	0	1	3	1	0	-	168	0	0	0	0	0	1	1	1	1	1	90	11111	1	1		#NULL!	#NULL!	#NULL!	#NULL!		#NULL!	#NULL!	#NULL!	#NULL!	#NULL!	#NULL!
1363	91363	1	53	70	169	1		1	1	0	-	0	-	3	0	0	0	1	2	3	0	-	168	0	0	0	0	0	1	1	1	1	1	98	11111	1	1		#NULL!	#NULL!	#NULL!	#NULL!		#NULL!	#NULL!	#NULL!	#NULL!	#NULL!	#NULL!
1364	91364	2	30	67.8	165	1		1	2	0	-	0	-	3	0	1	9	1	1	2	0	-	168	0	0	0	0	0	1	1	1	1	1	85	11111	1	1		#NULL!	#NULL!	#NULL!	#NULL!		#NULL!	#NULL!	#NULL!	#NULL!	#NULL!	#NULL!
1365	91365	2	22	51	148	0		1	1	0	-	0	-	3	0	1	10	1	1	4	0	-	168	0	0	0	0	0	1	1	1	1	1	100	11111	1	1		#NULL!	#NULL!	#NULL!	#NULL!		#NULL!	#NULL!	#NULL!	#NULL!	#NULL!	#NULL!
1366	91366	1	26	51	165	0		1	1	1	Allergic rhinitis	0	-	3	0	0	0	0	0	2	0	-	168	0	0	0	0	0	1	1	1	1	1	100	11111	1	1		#NULL!	#NULL!	#NULL!	#NULL!		#NULL!	#NULL!	#NULL!	#NULL!	#NULL!	#NULL!
1367	91367	2	44	50	158	1		3	2	1	Allergic rhinitis	1	Depressed mood	3	0	1	8	1	1	2	1	MG30.30	168	1	0	1	0	1	4	1	1	4	1	10	41141	0.5821	3	5, 8,11,16	9	5	7	9	PT, pregabalin, norgesic	2	9	8	5	6	0
1368	91368	2	41	70	156	1		1	1	0	-	0	-	3	0	1	9	1	2	1	0	-	168	0	0	0	0	0	1	1	1	1	1	80	11111	1	1		#NULL!	#NULL!	#NULL!	#NULL!		#NULL!	#NULL!	#NULL!	#NULL!	#NULL!	#NULL!
1369	91369	2	46	50	160	1		1	1	0	-	0	-	3	0	0	0	1	1	2	0	-	168	0	0	0	0	0	1	1	1	1	1	100	11111	1	1		#NULL!	#NULL!	#NULL!	#NULL!		#NULL!	#NULL!	#NULL!	#NULL!	#NULL!	#NULL!
1370	91370	1	32	90	185	1		3	1	0	-	0	-	3	0	1	12	1	1	1	0	-	168	0	0	0	0	0	1	1	1	1	1	80	11111	1	1		#NULL!	#NULL!	#NULL!	#NULL!		#NULL!	#NULL!	#NULL!	#NULL!	#NULL!	#NULL!
1371	91371	2	38	73	156	1		3	1	0	-	0	-	3	0	1	12	1	2	2	0	-	168	0	0	0	0	0	1	1	1	1	1	90	11111	1	1		#NULL!	#NULL!	#NULL!	#NULL!		#NULL!	#NULL!	#NULL!	#NULL!	#NULL!	#NULL!
1372	91372	2	52	80	158	1		1	2	0	-	0	-	3	0	0	0	1	1	1	0	-	168	0	0	0	0	0	1	1	1	1	1	100	11111	1	1		#NULL!	#NULL!	#NULL!	#NULL!		#NULL!	#NULL!	#NULL!	#NULL!	#NULL!	#NULL!
1374	91374	1	36	103	171	1		3	2	1	Obesity, HT, CAD	0	-	3	0	1	13	1	3	1	0	-	167	0	0	0	0	0	1	1	1	1	1	100	11111	1	1		#NULL!	#NULL!	#NULL!	#NULL!		#NULL!	#NULL!	#NULL!	#NULL!	#NULL!	#NULL!
1375	91375	2	49	50	150	1		1	1	0	-	0	-	3	0	1	7	1	2	4	0	-	167	0	0	0	0	0	1	1	1	1	1	100	11111	1	1		#NULL!	#NULL!	#NULL!	#NULL!		#NULL!	#NULL!	#NULL!	#NULL!	#NULL!	#NULL!
1376	91376	1	51	65	165	1		1	1	0	-	0	-	3	0	1	10	1	2	4	0	-	167	0	0	0	0	0	1	1	1	1	1	100	11111	1	1		#NULL!	#NULL!	#NULL!	#NULL!		#NULL!	#NULL!	#NULL!	#NULL!	#NULL!	#NULL!
1378	91378	2	23	52.4	162	1		3	2	0	-	0	-	3	0	0	0	1	1	2	0	-	168	0	0	0	0	0	1	1	1	1	1	80	11111	1	1		#NULL!	#NULL!	#NULL!	#NULL!		#NULL!	#NULL!	#NULL!	#NULL!	#NULL!	#NULL!
1379	91379	2	49	40.6	145	1		3	1	1	DM	0	-	3	0	1	10	0	0	4	0	-	167	0	0	0	0	0	1	1	1	1	1	90	11111	1	1		#NULL!	#NULL!	#NULL!	#NULL!		#NULL!	#NULL!	#NULL!	#NULL!	#NULL!	#NULL!
1380	91380	2	62	68	159	1		3	1	1	HT	0	-	3	0	1	11	1	2	2	0	-	167	0	0	0	0	0	1	1	1	1	1	80	11111	1	1		#NULL!	#NULL!	#NULL!	#NULL!		#NULL!	#NULL!	#NULL!	#NULL!	#NULL!	#NULL!
1381	91381	2	44	58	159	0		1	1	0	-	0	-	3	0	0	0	0	0	4	0	-	167	0	0	0	0	0	1	1	1	1	1	100	11111	1	1		#NULL!	#NULL!	#NULL!	#NULL!		#NULL!	#NULL!	#NULL!	#NULL!	#NULL!	#NULL!
1382	91382	2	20	69	170	1		1	1	0	-	0	-	3	0	0	0	1	1	2	0	-	154	1	0	0	0	0	1	1	1	1	1	90	11111	1	1		#NULL!	#NULL!	#NULL!	#NULL!		#NULL!	#NULL!	#NULL!	#NULL!	#NULL!	#NULL!
1385	91385	1	30	66	136	1		3	2	0	-	0	-	3	0	1	8	1	2	1	0	-	168	0	0	0	0	0	1	1	1	1	1	90	11111	1	1		#NULL!	#NULL!	#NULL!	#NULL!		#NULL!	#NULL!	#NULL!	#NULL!	#NULL!	#NULL!
1386	91386	1	25	53	160	1		3	2	0	-	0	-	3	0	0	0	1	1	3	0	-	168	0	0	0	0	0	1	1	1	1	1	100	11111	1	1		#NULL!	#NULL!	#NULL!	#NULL!		#NULL!	#NULL!	#NULL!	#NULL!	#NULL!	#NULL!
1387	91387	2	61	60	155	1		1	1	1	DM, HT	0	-	3	0	0	0	1	2	2	0	-	168	0	0	0	0	0	1	1	1	1	1	100	11111	1	1		#NULL!	#NULL!	#NULL!	#NULL!		#NULL!	#NULL!	#NULL!	#NULL!	#NULL!	#NULL!
1388	91388	2	41	49	158	1		1	2	0	-	0	-	3	0	0	0	1	2	1	0	-	168	0	0	0	0	0	1	1	1	1	1	90	11111	1	1		#NULL!	#NULL!	#NULL!	#NULL!		#NULL!	#NULL!	#NULL!	#NULL!	#NULL!	#NULL!
1389	91389	2	25	70	165	1		1	1	0	-	0	-	3	0	1	10	1	1	2	0	-	168	0	0	0	0	0	1	1	1	1	1	70	11111	1	1		#NULL!	#NULL!	#NULL!	#NULL!		#NULL!	#NULL!	#NULL!	#NULL!	#NULL!	#NULL!
1390	91390	2	33	51	160	1		3	1	1	Thalassemia	0	-	3	0	1	10	1	2	2	0	-	168	0	0	0	0	0	1	1	1	1	1	70	11111	1	1		#NULL!	#NULL!	#NULL!	#NULL!		#NULL!	#NULL!	#NULL!	#NULL!	#NULL!	#NULL!
1391	91391	2	59	50	150	1		1	1	1	Anemia	0	-	3	0	1	10	1	2	2	0	-	168	0	0	0	0	0	1	1	1	1	1	70	11111	1	1		#NULL!	#NULL!	#NULL!	#NULL!		#NULL!	#NULL!	#NULL!	#NULL!	#NULL!	#NULL!
1394	91394	1	24	105	178	1		3	1	1	DM	0	-	1	3	1	14	1	1	2	0	-	154	0	0	0	0	0	1	1	1	1	1	100	11111	1	1		#NULL!	#NULL!	#NULL!	#NULL!		#NULL!	#NULL!	#NULL!	#NULL!	#NULL!	#NULL!
1395	91395	1	58	66	168	1		1	2	0	-	0	-	3	0	1	8	1	2	3	0	-	160	0	0	0	0	0	1	1	1	1	1	100	11111	1	1		#NULL!	#NULL!	#NULL!	#NULL!		#NULL!	#NULL!	#NULL!	#NULL!	#NULL!	#NULL!
1396	91396	2	58	62	165	1		1	2	0	-	0	-	3	0	1	8	1	2	3	0	-	160	0	0	0	0	0	1	1	1	1	1	100	11111	1	1		#NULL!	#NULL!	#NULL!	#NULL!		#NULL!	#NULL!	#NULL!	#NULL!	#NULL!	#NULL!
1397	91397	1	32	56	175	1		1	1	1	Choledochal cyst S/P Sx., gastritis	0	-	3	0	1	7	1	1	3	1	MG30.4Z	154	0	0	1	1	0	1	1	1	1	1	75	11111	1	2	14,16	5	0	3	0	Rest, paracetamol	10	0	0	0	0	0
1398	91398	2	47	91	162	1		1	1	1	HIV infection	0	-	3	0	1	7	1	1	2	0	-	153	0	0	0	0	0	1	1	1	1	1	80	11111	1	1		#NULL!	#NULL!	#NULL!	#NULL!		#NULL!	#NULL!	#NULL!	#NULL!	#NULL!	#NULL!
1399	91399	2	64	70	150	1		3	1	1	HT	0	-	3	0	1	6	1	1	2	0	-	153	0	0	0	0	0	1	1	1	1	1	90	11111	1	1		#NULL!	#NULL!	#NULL!	#NULL!		#NULL!	#NULL!	#NULL!	#NULL!	#NULL!	#NULL!
1400	91400	2	29	100	156	1		3	1	1	Obesity	0	-	3	0	1	10	1	3	1	0	-	153	1	0	0	0	0	1	1	1	1	1	80	11111	1	1		#NULL!	#NULL!	#NULL!	#NULL!		#NULL!	#NULL!	#NULL!	#NULL!	#NULL!	#NULL!
1401	91401	1	30	60	165	1		3	1	0	-	0	-	3	0	1	6	0	0	0	0	-	153	0	0	0	0	0	1	1	1	1	1	90	11111	1	1		#NULL!	#NULL!	#NULL!	#NULL!		#NULL!	#NULL!	#NULL!	#NULL!	#NULL!	#NULL!
1402	91402	1	38	72	170	1		1	1	0	-	0	-	3	0	1	12	1	2	2	0	-	153	0	0	0	0	0	1	1	1	1	1	90	11111	1	1		#NULL!	#NULL!	#NULL!	#NULL!		#NULL!	#NULL!	#NULL!	#NULL!	#NULL!	#NULL!
1403	91403	1	54	82	170	1		1	1	1	HT	0	-	3	0	1	9	1	1	2	0	-	153	0	0	0	0	0	1	1	1	1	1	100	11111	1	1		#NULL!	#NULL!	#NULL!	#NULL!		#NULL!	#NULL!	#NULL!	#NULL!	#NULL!	#NULL!
1404	91404	1	34	78	165	1		1	1	0	-	0	-	3	0	0	0	1	1	2	0	-	153	0	0	0	0	0	1	1	1	1	1	90	11111	1	1		#NULL!	#NULL!	#NULL!	#NULL!		#NULL!	#NULL!	#NULL!	#NULL!	#NULL!	#NULL!
1406	91406	1	37	59	164	0		1	1	0	-	0	-	3	0	0	0	1	1	3	0	-	153	0	0	0	0	0	1	1	1	1	1	98	11111	1	1		#NULL!	#NULL!	#NULL!	#NULL!		#NULL!	#NULL!	#NULL!	#NULL!	#NULL!	#NULL!
1407	91407	2	49	65	158	1		1	1	0	-	0	-	3	0	0	0	1	1	2	0	-	153	0	0	0	0	0	1	1	1	1	1	90	11111	1	1		#NULL!	#NULL!	#NULL!	#NULL!		#NULL!	#NULL!	#NULL!	#NULL!	#NULL!	#NULL!
1408	91408	1	53	85	180	1		1	1	0	-	0	-	3	0	0	0	1	1	2	0	-	159	0	0	0	0	0	1	1	1	1	1	85	11111	1	1		#NULL!	#NULL!	#NULL!	#NULL!		#NULL!	#NULL!	#NULL!	#NULL!	#NULL!	#NULL!
1409	91409	2	25	47	170	1		1	2	0	-	0	-	3	0	0	0	1	1	3	0	-	159	1	0	0	0	0	1	1	1	1	1	80	11111	1	1		#NULL!	#NULL!	#NULL!	#NULL!		#NULL!	#NULL!	#NULL!	#NULL!	#NULL!	#NULL!
1410	91410	2	45	43	160	1		1	1	1	HIV infection	0	-	3	0	1	7	1	1	2	0	-	159	1	1	0	0	0	1	1	1	1	1	90	11111	1	1		#NULL!	#NULL!	#NULL!	#NULL!		#NULL!	#NULL!	#NULL!	#NULL!	#NULL!	#NULL!
1411	91411	2	33	80	163	1		1	1	0	-	0	-	3	0	1	9	1	2	2	0	-	159	0	0	0	0	0	1	1	1	1	1	99	11111	1	1		#NULL!	#NULL!	#NULL!	#NULL!		#NULL!	#NULL!	#NULL!	#NULL!	#NULL!	#NULL!
1412	91412	2	37	43	159	1		1	1	0	-	0	-	3	0	1	6	1	1	2	0	-	159	0	0	0	0	0	1	1	1	1	1	95	11111	1	1		#NULL!	#NULL!	#NULL!	#NULL!		#NULL!	#NULL!	#NULL!	#NULL!	#NULL!	#NULL!
1413	91413	2	40	52	157	1		3	2	0	-	0	-	3	0	1	7	1	3	1	0	-	159	0	0	0	0	0	1	1	1	1	1	100	11111	1	1		#NULL!	#NULL!	#NULL!	#NULL!		#NULL!	#NULL!	#NULL!	#NULL!	#NULL!	#NULL!
1414	91414	2	20	45	160	1		3	1	0	-	0	-	3	0	1	8	1	1	2	0	-	159	1	0	0	0	0	1	1	1	1	1	98	11111	1	1		#NULL!	#NULL!	#NULL!	#NULL!		#NULL!	#NULL!	#NULL!	#NULL!	#NULL!	#NULL!
1415	91415	2	25	48	165	0		3	1	0	-	0	-	3	0	1	7	0	0	4	0	-	159	0	0	0	0	0	1	1	1	1	1	90	11111	1	1		#NULL!	#NULL!	#NULL!	#NULL!		#NULL!	#NULL!	#NULL!	#NULL!	#NULL!	#NULL!
1416	91416	2	23	85	154	1		3	1	0	-	0	-	3	0	1	10	1	3	1	0	-	159	1	0	0	0	0	1	1	1	1	1	85	11111	1	1		#NULL!	#NULL!	#NULL!	#NULL!		#NULL!	#NULL!	#NULL!	#NULL!	#NULL!	#NULL!
1417	91417	1	59	73	158	1		1	1	1	Thyroid	0	-	3	0	1	8	1	3	1	0	-	159	1	0	0	0	0	1	1	1	1	1	80	11111	1	1		#NULL!	#NULL!	#NULL!	#NULL!		#NULL!	#NULL!	#NULL!	#NULL!	#NULL!	#NULL!
1418	91418	2	59	55	154	1		1	1	0	-	0	-	3	0	0	0	1	1	3	0	-	159	0	0	0	0	0	1	1	1	1	1	100	11111	1	1		#NULL!	#NULL!	#NULL!	#NULL!		#NULL!	#NULL!	#NULL!	#NULL!	#NULL!	#NULL!
1420	91420	1	62	85	175	1		1	1	1	Gout	0	-	3	0	1	7	0	0	4	0	-	158	1	0	0	0	0	1	1	1	1	1	70	11111	1	1		#NULL!	#NULL!	#NULL!	#NULL!		#NULL!	#NULL!	#NULL!	#NULL!	#NULL!	#NULL!
1421	91421	2	24	58	145	1		1	1	0	-	0	-	3	0	1	7	1	1	2	0	-	158	1	0	0	0	0	1	1	1	1	1	90	11111	1	1		#NULL!	#NULL!	#NULL!	#NULL!		#NULL!	#NULL!	#NULL!	#NULL!	#NULL!	#NULL!
1422	91422	2	53	61	152	1		1	1	1	HT	0	-	3	0	1	8	1	2	2	0	-	158	0	0	0	0	0	1	1	1	1	1	100	11111	1	1		#NULL!	#NULL!	#NULL!	#NULL!		#NULL!	#NULL!	#NULL!	#NULL!	#NULL!	#NULL!
1423	91423	2	52	62	160	1		1	1	0	-	0	-	3	0	1	8	1	2	3	0	-	158	0	0	0	0	0	1	1	1	1	1	100	11111	1	1		#NULL!	#NULL!	#NULL!	#NULL!		#NULL!	#NULL!	#NULL!	#NULL!	#NULL!	#NULL!
1424	91424	1	54	53	165	1		1	1	0	-	0	-	3	0	1	10	1	2	2	0	-	158	0	0	0	0	0	1	1	1	1	1	70	11111	1	1		#NULL!	#NULL!	#NULL!	#NULL!		#NULL!	#NULL!	#NULL!	#NULL!	#NULL!	#NULL!
1425	91425	1	44	78	177	1		3	2	0	-	0	-	3	0	1	5	1	1	1	0	-	158	0	0	0	0	0	1	1	1	1	1	95	11111	1	1		#NULL!	#NULL!	#NULL!	#NULL!		#NULL!	#NULL!	#NULL!	#NULL!	#NULL!	#NULL!
1426	91426	2	58	44.5	158	1		1	1	1	DLP	0	-	3	0	1	8	0	0	5	0	-	158	0	0	0	0	0	1	1	1	1	1	100	11111	1	1		#NULL!	#NULL!	#NULL!	#NULL!		#NULL!	#NULL!	#NULL!	#NULL!	#NULL!	#NULL!
1427	91427	2	31	70	165	1		3	1	0	-	0	-	3	0	1	9	1	1	5	0	-	158	1	0	0	0	0	1	1	1	1	1	80	11111	1	1		#NULL!	#NULL!	#NULL!	#NULL!		#NULL!	#NULL!	#NULL!	#NULL!	#NULL!	#NULL!
1429	91429	2	24	65	163	1		1	1	0	-	0	-	3	0	1	4	1	1	1	0	-	166	0	0	0	0	0	1	1	1	1	1	95	11111	1	1		#NULL!	#NULL!	#NULL!	#NULL!		#NULL!	#NULL!	#NULL!	#NULL!	#NULL!	#NULL!
1430	91430	2	38	62.7	155	1		1	2	0	-	0	-	3	0	1	12	1	2	1	0	-	158	1	0	0	0	0	1	1	1	1	1	90	11111	1	1		#NULL!	#NULL!	#NULL!	#NULL!		#NULL!	#NULL!	#NULL!	#NULL!	#NULL!	#NULL!
1431	91431	2	61	65	150	1		1	1	1	DM	0	-	1	3	1	54	1	1	2	0	-	158	1	1	0	0	0	1	1	1	1	1	70	11111	1	1		#NULL!	#NULL!	#NULL!	#NULL!		#NULL!	#NULL!	#NULL!	#NULL!	#NULL!	#NULL!
1432	91432	2	19	34	152	1		3	2	0	-	0	-	3	0	1	8	1	2	1	0	-	158	1	0	0	0	0	1	1	1	1	1	100	11111	1	1		#NULL!	#NULL!	#NULL!	#NULL!		#NULL!	#NULL!	#NULL!	#NULL!	#NULL!	#NULL!
1433	91433	2	62	46	148	1		1	2	1	DLP	0	-	3	0	0	0	1	2	2	0	-	158	0	0	0	0	0	1	1	1	1	1	90	11111	1	1		#NULL!	#NULL!	#NULL!	#NULL!		#NULL!	#NULL!	#NULL!	#NULL!	#NULL!	#NULL!
1435	91435	2	48	45	155	0	Myanmar	1	1	1	HT	0	-	3	0	1	9	1	2	1	0	-	158	0	0	0	0	0	1	1	1	1	1	90	11111	1	1		#NULL!	#NULL!	#NULL!	#NULL!		#NULL!	#NULL!	#NULL!	#NULL!	#NULL!	#NULL!
1436	91436	2	55	63	165	1		3	1	0	-	0	-	3	0	1	9	1	2	2	0	-	158	0	0	0	0	0	1	1	1	1	1	100	11111	1	1		#NULL!	#NULL!	#NULL!	#NULL!		#NULL!	#NULL!	#NULL!	#NULL!	#NULL!	#NULL!
1437	91437	1	39	65.6	173	1		3	1	0	-	0	-	3	0	1	13	1	3	1	0	-	158	0	0	0	0	0	1	1	1	1	1	95	11111	1	1		#NULL!	#NULL!	#NULL!	#NULL!		#NULL!	#NULL!	#NULL!	#NULL!	#NULL!	#NULL!
1438	91438	1	56	43	170	1		3	1	0	-	0	-	3	0	1	11	0	0	5	0	-	158	0	0	0	0	0	1	1	1	1	1	100	11111	1	1		#NULL!	#NULL!	#NULL!	#NULL!		#NULL!	#NULL!	#NULL!	#NULL!	#NULL!	#NULL!
1440	91440	1	57	60	169	1		1	2	0	-	0	-	3	0	1	7	1	2	1	0	-	157	0	0	0	0	0	1	1	1	1	1	100	11111	1	1		#NULL!	#NULL!	#NULL!	#NULL!		#NULL!	#NULL!	#NULL!	#NULL!	#NULL!	#NULL!
1441	91441	1	28	58	174	1		1	2	0	-	0	-	3	0	1	7	1	3	1	0	-	157	1	0	0	0	0	1	1	1	1	1	90	11111	1	1		#NULL!	#NULL!	#NULL!	#NULL!		#NULL!	#NULL!	#NULL!	#NULL!	#NULL!	#NULL!
1442	91442	1	26	50	170	1		3	2	0	-	0	-	3	0	1	10	1	2	3	0	-	165	0	0	0	0	0	1	1	1	1	1	100	11111	1	1		#NULL!	#NULL!	#NULL!	#NULL!		#NULL!	#NULL!	#NULL!	#NULL!	#NULL!	#NULL!
1443	91443	2	62	52	145	1		1	1	0	-	0	-	3	0	1	6	1	1	2	0	-	157	0	0	0	0	0	1	1	1	1	1	80	11111	1	1		#NULL!	#NULL!	#NULL!	#NULL!		#NULL!	#NULL!	#NULL!	#NULL!	#NULL!	#NULL!
1445	91445	1	42	90	175	1		1	2	0	-	0	-	3	0	0	0	0	0	4	0	-	157	0	0	0	0	0	1	1	1	1	1	90	11111	1	1		#NULL!	#NULL!	#NULL!	#NULL!		#NULL!	#NULL!	#NULL!	#NULL!	#NULL!	#NULL!
1446	91446	2	34	52	147	0		1	1	0	-	0	-	3	0	1	9	1	2	1	0	-	157	1	0	0	0	0	1	1	1	1	1	90	11111	1	1		#NULL!	#NULL!	#NULL!	#NULL!		#NULL!	#NULL!	#NULL!	#NULL!	#NULL!	#NULL!
1447	91447	1	28	73	171	1		3	1	0	-	0	-	3	0	1	10	1	2	2	0	-	157	1	0	0	0	0	1	1	1	1	1	85	11111	1	1		#NULL!	#NULL!	#NULL!	#NULL!		#NULL!	#NULL!	#NULL!	#NULL!	#NULL!	#NULL!
1448	91448	1	70	44	165	1		3	2	1	COPD	0	-	3	0	0	0	1	2	2	0	-	157	0	0	0	0	0	1	1	1	1	1	70	11111	1	1		#NULL!	#NULL!	#NULL!	#NULL!		#NULL!	#NULL!	#NULL!	#NULL!	#NULL!	#NULL!
1449	91449	1	24	80	172	1		3	1	1	Asthma	0	-	3	0	1	7	1	2	1	0	-	158	0	0	0	0	0	1	1	1	1	1	90	11111	1	1		#NULL!	#NULL!	#NULL!	#NULL!		#NULL!	#NULL!	#NULL!	#NULL!	#NULL!	#NULL!
1450	91450	2	51	86	155	1		3	1	0	-	0	-	3	0	1	6	1	1	2	0	-	157	0	0	0	0	0	1	1	1	1	1	100	11111	1	1		#NULL!	#NULL!	#NULL!	#NULL!		#NULL!	#NULL!	#NULL!	#NULL!	#NULL!	#NULL!
1451	91451	2	20	74	165	1		3	2	0	-	0	-	3	0	1	8	0	0	2	0	-	157	1	0	0	0	0	1	1	1	1	1	90	11111	1	1		#NULL!	#NULL!	#NULL!	#NULL!		#NULL!	#NULL!	#NULL!	#NULL!	#NULL!	#NULL!
1452	91452	2	26	48	165	0		3	1	0	-	0	-	3	0	0	0	1	2	3	0	-	158	0	0	0	0	0	1	1	1	1	1	98	11111	1	1		#NULL!	#NULL!	#NULL!	#NULL!		#NULL!	#NULL!	#NULL!	#NULL!	#NULL!	#NULL!
1453	91453	2	42	70	157	1		1	2	0	-	0	-	3	0	1	10	1	3	1	1	MG30.30	157	0	0	1	0	1	1	1	1	1	1	80	11111	1	3	16, 19, 22	8	2	5	2	Analgesic cream, massage	10	2	2	2	0	0
1454	91454	2	38	94	165	1		1	1	1	DM, HT, allergic rhinitis	0	-	3	0	1	10	1	3	1	0	-	157	1	0	0	0	0	1	1	1	1	1	90	11111	1	1		#NULL!	#NULL!	#NULL!	#NULL!		#NULL!	#NULL!	#NULL!	#NULL!	#NULL!	#NULL!
1455	91455	2	45	65	155	1		1	1	0	-	0	-	3	0	0	0	1	2	1	0	-	157	0	0	0	0	0	1	1	1	1	1	100	11111	1	1		#NULL!	#NULL!	#NULL!	#NULL!		#NULL!	#NULL!	#NULL!	#NULL!	#NULL!	#NULL!
1456	91456	1	59	55	163	1		1	2	1	HT	0	-	3	0	0	0	1	2	1	0	-	157	0	0	0	0	0	1	1	1	1	1	100	11111	1	1		#NULL!	#NULL!	#NULL!	#NULL!		#NULL!	#NULL!	#NULL!	#NULL!	#NULL!	#NULL!
1457	91457	1	42	80	173	1		3	1	0	-	0	-	3	0	1	10	1	3	1	0	-	157	0	0	0	0	0	1	1	1	1	1	85	11111	1	1		#NULL!	#NULL!	#NULL!	#NULL!		#NULL!	#NULL!	#NULL!	#NULL!	#NULL!	#NULL!
1458	91458	2	28	51	157	1		3	1	1	Thalassemia	0	-	3	0	1	7	1	2	2	0	-	157	1	0	0	0	0	1	1	1	1	1	80	11111	1	1		#NULL!	#NULL!	#NULL!	#NULL!		#NULL!	#NULL!	#NULL!	#NULL!	#NULL!	#NULL!
1459	91459	1	47	70	168	1		1	1	0	-	0	-	3	0	1	10	1	2	1	0	-	161	1	0	0	0	0	1	1	1	1	1	85	11111	1	1		#NULL!	#NULL!	#NULL!	#NULL!		#NULL!	#NULL!	#NULL!	#NULL!	#NULL!	#NULL!
1460	91460	2	67	67	150	1		2	1	1	DM	0	-	3	0	0	0	1	2	2	0	-	157	0	0	0	0	0	1	1	1	1	1	100	11111	1	1		#NULL!	#NULL!	#NULL!	#NULL!		#NULL!	#NULL!	#NULL!	#NULL!	#NULL!	#NULL!
1462	91462	2	31	59	165	1		3	1	1	DM	0	-	3	0	1	6	1	2	2	0	-	156	1	0	1	1	0	1	1	1	1	1	90	11111	1	2	1	8	3	4	1	Paracetamol	10	2	0	0	0	0
1463	91463	2	33	45	155	1		3	1	0	-	0	-	3	0	1	6	1	2	2	0	-	150	0	0	0	0	0	1	1	1	1	1	100	11111	1	1		#NULL!	#NULL!	#NULL!	#NULL!		#NULL!	#NULL!	#NULL!	#NULL!	#NULL!	#NULL!
1465	91465	2	37	71	168	1		1	1	0	-	0	-	3	0	1	9	0	0	5	0	-	156	0	0	0	0	0	1	1	1	1	1	85	11111	1	1		#NULL!	#NULL!	#NULL!	#NULL!		#NULL!	#NULL!	#NULL!	#NULL!	#NULL!	#NULL!
1466	91466	1	37	87	163	1		1	1	0	-	0	-	3	0	1	6	0	0	5	0	-	156	1	0	1	1	0	1	1	1	1	1	70	11111	1	2	5,16	7	3	3	1	Rest	10	2	2	0	2	0
1467	91467	1	34	88	172	1		1	2	0	-	0	-	3	0	1	13	1	2	2	0	-	156	0	0	0	0	0	1	1	1	1	1	100	11111	1	1		#NULL!	#NULL!	#NULL!	#NULL!		#NULL!	#NULL!	#NULL!	#NULL!	#NULL!	#NULL!
1468	91468	2	47	49	153	1		1	1	0	-	0	-	3	0	1	9	1	2	1	0	-	156	0	0	1	1	0	1	1	1	1	1	70	11111	1	2	8,11	8	4	4	5	Paracetamol, muscle relaxant, analgesic cream	5	4	1	0	0	0
1469	91469	2	23	45	165	1		3	1	0	-	0	-	3	0	1	8	0	0	1	0	-	156	0	0	0	0	0	1	1	1	1	1	70	11111	1	1		#NULL!	#NULL!	#NULL!	#NULL!		#NULL!	#NULL!	#NULL!	#NULL!	#NULL!	#NULL!
1470	91470	2	27	47	157	1		1	1	0	-	0	-	3	0	0	0	1	2	2	1	MG30.03 Primary headache	156	0	0	1	0	1	1	1	1	1	1	80	11111	1	3	1	8	2	4	0	Paracetamol, ibuprofen	10	3	3	0	0	0
1471	91471	1	52	55	156	1		1	1	0	-	0	-	3	0	1	6	1	2	3	0	-	157	0	0	0	0	0	1	1	1	1	1	90	11111	1	1		#NULL!	#NULL!	#NULL!	#NULL!		#NULL!	#NULL!	#NULL!	#NULL!	#NULL!	#NULL!
1472	91472	2	64	51	150	1		1	1	1	Old CVA, grave disease	0	-	3	0	1	9	0	0	2	1	MG30.31 C&Lspondylosis, MG 30.51	157	0	0	1	0	0	1	1	1	1	1	70	11111	1	4	5,16	5	3	4	4	PT, gabapentin, meloxicam, analgesic cream	8	3	1	3	3	0
1473	91473	2	61	73	156	1		1	1	1	HT, DLP, MVP, mild MR, Vit D deficiency	0	-	3	0	1	9	1	2	2	0	-	156	0	0	0	0	0	1	1	1	1	1	80	11111	1	1		#NULL!	#NULL!	#NULL!	#NULL!		#NULL!	#NULL!	#NULL!	#NULL!	#NULL!	#NULL!
1475	91475	2	49	50	156	1		3	2	0	-	0	-	3	0	1	9	1	2	2	0	-	156	0	0	1	1	0	1	1	1	1	1	70	11111	1	2	16	5	4	2	3	Muscle relaxant	6	3	3	2	0	0
1476	91476	1	56	78	181	1		2	1	1	IFG, pVT, SVD S/P PCI	0	-	3	0	1	7	1	1	2	0	-	156	0	0	0	0	0	1	1	1	1	1	95	11111	1	1		#NULL!	#NULL!	#NULL!	#NULL!		#NULL!	#NULL!	#NULL!	#NULL!	#NULL!	#NULL!
1477	91477	1	33	78	165	1		1	1	0	-	0	-	2	1	1	10	1	2	3	0	-	150	0	0	0	0	0	1	1	1	1	1	90	11111	1	1		#NULL!	#NULL!	#NULL!	#NULL!		#NULL!	#NULL!	#NULL!	#NULL!	#NULL!	#NULL!
1478	91478	2	72	57	154	1		1	1	1	HT, cardiomegaly	0	-	3	0	1	12	1	2	2	0	-	150	0	0	0	0	0	1	1	1	1	1	90	11111	1	1		#NULL!	#NULL!	#NULL!	#NULL!		#NULL!	#NULL!	#NULL!	#NULL!	#NULL!	#NULL!
1479	91479	1	68	67	167	1		1	1	1	HT, DLP	0	-	3	0	1	9	1	2	2	0	-	150	0	0	0	0	0	1	1	1	1	1	75	11111	1	1		#NULL!	#NULL!	#NULL!	#NULL!		#NULL!	#NULL!	#NULL!	#NULL!	#NULL!	#NULL!
1480	91480	1	46	90	175	1		1	1	1	DM, HT, DVD S/P PCI	0	-	3	0	1	9	0	0	0	1	MG30.30	156	0	0	1	0	1	1	1	1	1	1	60	11111	1	4	5	8	4	5	5	Rest, analgesic balm	8	0	0	5	5	0
1481	91481	1	44	82	173	1		1	1	0	-	0	-	3	0	1	9	1	2	1	0	-	150	0	0	0	0	0	1	1	1	1	1	100	11111	1	1		#NULL!	#NULL!	#NULL!	#NULL!		#NULL!	#NULL!	#NULL!	#NULL!	#NULL!	#NULL!
1482	91482	1	48	72	168	1		1	1	1	DM	0	-	3	0	1	9	1	2	1	0	-	150	0	0	0	0	0	1	1	1	1	1	80	11111	1	1		#NULL!	#NULL!	#NULL!	#NULL!		#NULL!	#NULL!	#NULL!	#NULL!	#NULL!	#NULL!
1483	91483	2	42	62	154	1		1	1	1	HT	0	-	3	0	1	9	1	2	2	0	-	150	0	0	0	0	0	1	1	1	1	1	85	11111	1	1		#NULL!	#NULL!	#NULL!	#NULL!		#NULL!	#NULL!	#NULL!	#NULL!	#NULL!	#NULL!
1484	91484	2	45	62	150	1		1	1	0	-	0	-	3	0	1	11	1	1	2	0	-	150	1	0	0	0	0	1	1	1	1	1	70	11111	1	1		#NULL!	#NULL!	#NULL!	#NULL!		#NULL!	#NULL!	#NULL!	#NULL!	#NULL!	#NULL!
1485	91485	2	58	62	155	1		1	1	1	DM, HT, old CVA	0	-	3	0	0	0	1	1	2	0	-	150	0	0	0	0	0	4	5	3	1	1	90	45311	0.4679	1		#NULL!	#NULL!	#NULL!	#NULL!		#NULL!	#NULL!	#NULL!	#NULL!	#NULL!	#NULL!
1486	91486	1	60	87	165	1		1	1	1	VHD S/P Sx.	0	-	2	1	1	13	1	2	2	0	-	150	0	1	0	0	0	1	1	1	1	1	80	11111	1	1		#NULL!	#NULL!	#NULL!	#NULL!		#NULL!	#NULL!	#NULL!	#NULL!	#NULL!	#NULL!
1487	91487	2	59	46	153	1		1	1	1	Thalassemia	0	-	3	0	1	8	1	1	2	0	-	150	0	0	0	0	0	1	1	1	1	1	100	11111	1	1		#NULL!	#NULL!	#NULL!	#NULL!		#NULL!	#NULL!	#NULL!	#NULL!	#NULL!	#NULL!
1488	91488	1	64	62	161	1		1	1	1	Heart disease	0	-	1	4	1	21	0	0	0	0	-	150	0	0	0	0	0	1	1	1	1	1	80	11111	1	1		#NULL!	#NULL!	#NULL!	#NULL!		#NULL!	#NULL!	#NULL!	#NULL!	#NULL!	#NULL!
[truncated: 15 more columns]
